# Supplementary material for: The evolution of sexual signaling is linked to odorant receptor tuning in perfume-collecting orchid bees
Source: Nat Commun. 2020 Jan 13;11:244. doi: 10.1038/s41467-019-14162-6 (PMC6957680; doi:10.1038/s41467-019-14162-6)
Supplement: Supplementary file 5 — Supplementary Data 1 [file 41467_2019_14162_MOESM5_ESM.xlsx]

## Sheet: Sheet1
Bee ID	Bait	Sampling site*	GBS	Perfume	WGS	tridentate Mandibles**	bidentate Mandibles***	Species
cd137	usB01	Florida	1	0	0	0	0	Edil
cd138	usB01	Florida	1	0	0	0	0	Edil
cd139	usB01	Florida	1	0	0	0	0	Edil
cd140	usB01	Florida	1	0	0	0	0	Edil
SR2202	usB01	Florida	0	1	0	0	0	Edil
SR2203	usB01	Florida	0	1	0	0	0	Edil
SR2204	usB01	Florida	0	1	0	0	0	Edil
SR2205	usB01	Florida	0	1	0	0	0	Edil
SR2206	usB01	Florida	0	1	0	0	0	Edil
SR2214	usB01	Florida	0	1	0	0	0	Edil
SR2215	usB01	Florida	0	1	0	0	0	Edil
SR2220	usB01	Florida	0	1	0	0	0	Edil
SR2221	usB01	Florida	0	1	0	0	0	Edil
SR2222	usB01	Florida	0	1	0	0	0	Edil
SR2225	usB01	Florida	0	1	0	0	0	Edil
SR2226	usB01	Florida	0	1	0	0	0	Edil
SR2244	usB01	Florida	0	1	0	0	0	Edil
SR2246	usB01	Florida	0	1	0	0	0	Edil
SR2247	usB01	Florida	0	1	0	0	0	Edil
SR2288	usB01	Florida	0	1	0	0	0	Edil
SR2289	usB01	Florida	0	1	0	0	0	Edil
SR2290	usB01	Florida	0	1	0	0	0	Edil
SR2291	usB01	Florida	0	1	0	0	0	Edil
SR2292	usB01	Florida	0	1	0	0	0	Edil
CLY02	gtB01	Guatemala	1	1	0	0	1	Evir
CLY04	gtB01	Guatemala	1	1	0	0	1	Evir
CLY06	gtB01	Guatemala	1	1	0	0	1	Evir
CLY07	gtB01	Guatemala	1	1	0	0	1	Evir
CLY09	gtB01	Guatemala	1	1	0	0	1	Evir
CLY12	gtB01	Guatemala	1	1	0	0	1	Evir
CLY13	gtB01	Guatemala	1	1	0	0	1	Evir
CLY14	gtB01	Guatemala	1	1	0	0	1	Evir
CLY15	gtB01	Guatemala	0	1	0	0	1	Evir
CLY16	gtB01	Guatemala	1	1	0	0	1	Evir
CLY17	gtB01	Guatemala	1	1	0	0	1	Evir
CLY18	gtB01	Guatemala	1	1	0	0	1	Evir
CLY20	gtB01	Guatemala	1	1	0	0	1	Evir
CLY21	gtB01	Guatemala	1	1	0	0	1	Evir
CLY23	gtB01	Guatemala	1	1	0	0	1	Evir
CLY25	gtB01	Guatemala	1	1	0	1	0	Edil
CLY026	gtB02	Tapachula	0	1	0	1	0	Edil
CLY027	gtB02	Tapachula	0	1	0	1	0	Edil
CLY028	gtB02	Tapachula	0	1	0	1R	0	Edil
CLY030	gtB02	Tapachula	0	1	0	1	0	Edil
CLY031	gtB02	Tapachula	0	1	0	1	0	Edil
CLY032	gtB02	Tapachula	0	1	0	1	0	Edil
CLY033	gtB02	Tapachula	0	1	0	1	0	Edil
CLY034	gtB02	Tapachula	0	1	0	1	0	Edil
CLY038	gtB02	Tapachula	0	1	0	1	0	Edil
CLY039	gtB02	Tapachula	0	1	0	1	0	Edil
CLY040	gtB02	Tapachula	0	1	0	0	0	Edil
CLY041	gtB02	Tapachula	0	1	0	0	0	Edil
CLY043	gtB02	Tapachula	0	1	0	0	0	Edil
CLY046	gtB02	Tapachula	0	1	0	0	0	Edil
CLY047	gtB02	Tapachula	0	1	0	1	0	Edil
CLY048	gtB02	Tapachula	0	1	0	1	0	Edil
CLY050	gtB02	Tapachula	0	1	0	1	0	Edil
CLY052	gtB02	Tapachula	0	1	0	0	0	Edil
CLY053	gtB02	Tapachula	0	1	0	1	0	Edil
CLY054	gtB02	Tapachula	0	1	0	1	0	Edil
CLY055	gtB02	Tapachula	0	1	0	1	0	Edil
CLY056	gtB02	Tapachula	0	1	0	1R	0	Edil
CLY058	gtB02	Tapachula	0	1	0	1	0	Edil
CLY059	gtB02	Tapachula	0	1	0	1R	0	Edil
PB0195	crB04	Costa Rica	0	1	0	0	0	Edil
PB0197	crB04	Costa Rica	0	1	0	0	0	Edil
PB0198	crB04	Costa Rica	0	1	0	0	0	Edil
PB0199	crB04	Costa Rica	0	1	0	1	0	Edil
PB0202	crB04	Costa Rica	0	1	0	0	0	Edil
PB0203	crB04	Costa Rica	0	1	0	0	0	Edil
PB0204	crB04	Costa Rica	1	1	1	1	0	Edil
PB0205	crB04	Costa Rica	0	1	0	1	0	Edil
PB0206	crB04	Costa Rica	1	1	1	1	0	Edil
PB0207	crB04	Costa Rica	0	1	0	0	0	Edil
PB0208	crB04	Costa Rica	0	1	0	0	0	Edil
PB0209	crB04	Costa Rica	1	1	1	1	0	Edil
PB0210	crB04	Costa Rica	1	1	1	1	0	Edil
PB0211	crB04	Costa Rica	1	1	0	1	0	Edil
PB0212	crB04	Costa Rica	0	1	0	1	0	Edil
PB0214	crB04	Costa Rica	0	1	0	0	0	Edil
PB0215	crB04	Costa Rica	1	1	0	1	0	Edil
PB0216	crB04	Costa Rica	1	1	1	1	0	Edil
PB0217	crB04	Costa Rica	1	1	0	1	0	Edil
PB0219	crB04	Costa Rica	1	1	0	1	0	Edil
PB0413	mxB01	Los Tuxtlas	1	1	0	0	1	Evir
PB0415	mxB01	Los Tuxtlas	1	1	0	1	0	Edil
PB0417	mxB01	Los Tuxtlas	1	1	0	1	0	Evir
PB0419	mxB01	Los Tuxtlas	1	1	0	0	1	Evir
PB0420	mxB01	Los Tuxtlas	1	1	0	0	1	Evir
PB0421	mxB01	Los Tuxtlas	1	1	1	0	1	Evir
PB0424	mxB01	Los Tuxtlas	1	1	0	1	0	Edil
PB0427	mxB01	Los Tuxtlas	1	1	0	1	0	Edil
PB0429	mxB01	Los Tuxtlas	1	1	0	1	0	Edil
PB0434	mxB01	Los Tuxtlas	1	1	0	1	0	Edil
PB0435	mxB01	Los Tuxtlas	1	1	0	1	0	Edil
PB0437	mxB02	Los Tuxtlas	1	1	0	1	0	Edil
PB0441	mxB02	Los Tuxtlas	1	1	0	1	0	Edil
PB0442	mxB02	Los Tuxtlas	1	1	0	1	0	Edil
PB0443	mxB02	Los Tuxtlas	1	1	0	1	0	Edil
PB0444	mxB02	Los Tuxtlas	1	1	0	1	0	Edil
PB0445	mxB02	Los Tuxtlas	1	1	0	0	1	Evir
PB0446	mxB02	Los Tuxtlas	1	1	0	0	1	Evir
PB0449	mxB02	Los Tuxtlas	1	1	0	0	1	Evir
PB0450	mxB02	Los Tuxtlas	1	1	0	1	0	Edil
PB0451	mxB02	Los Tuxtlas	1	1	0	1	0	Edil
PB0455	mxB02	Los Tuxtlas	1	1	0	1	0	Edil
PB0457	mxB02	Los Tuxtlas	1	1	0	1	0	Edil
PB0471	mxB05	Tapachula	1	1	1	1	0	Edil
PB0472	mxB05	Tapachula	1	1	0	1	0	Edil
PB0473	mxB05	Tapachula	1	1	0	1	0	Edil
PB0474	mxB05	Tapachula	1	1	0	1	0	Edil
PB0476	mxB05	Tapachula	1	1	0	1	0	Edil
PB0477	mxB05	Tapachula	1	1	0	1R	0	Edil
PB0478	mxB05	Tapachula	0	0	0	1	0	Edil
PB0479	mxB05	Tapachula	0	0	0	1	0	Edil
PB0480	mxB05	Tapachula	1	1	0	1	0	Edil
PB0481	mxB05	Tapachula	1	1	0	1	0	Edil
PB0482	mxB05	Tapachula	1	1	1	1R	0	Edil
PB0483	mxB05	Tapachula	1	1	0	1	0	Edil
PB0484	mxB05	Tapachula	1	1	0	1	0	Edil
PB0485	mxB05	Tapachula	1	1	1	1	0	Edil
PB0486	mxB05	Tapachula	0	0	0	1	0	Edil
PB0487	mxB05	Tapachula	1	1	0	1	0	Edil
PB0488	mxB05	Tapachula	0	0	0	1	0	Edil
PB0489	mxB05	Tapachula	1	1	0	1	0	Edil
PB0490	mxB05	Tapachula	1	1	1	1	0	Edil
PB0491	mxB05	Tapachula	1	1	0	1R	0	Edil
PB0492	mxB05	Tapachula	1	1	0	1	0	Edil
PB0494	mxB05	Tapachula	1	1	0	0	0	Edil
PB0496	mxB05	Tapachula	1	1	0	1	0	Edil
PB0497	mxB05	Tapachula	1	1	1	1	0	Edil
PB0498	mxB05	Tapachula	0	0	0	1	0	Edil
PB0499	mxB05	Tapachula	1	1	0	1	0	Edil
PB0500	mxB05	Tapachula	1	1	0	1	0	Edil
PB0501	mxB05	Tapachula	1	1	0	1R	0	Edil
PB0502	mxB05	Tapachula	0	1	0	1R	0	Edil
PB0503	mxB05	Tapachula	1	1	0	1	0	Edil
PB0505	mxB05	Tapachula	1	1	0	1	0	Edil
PB0506	mxB05	Tapachula	1	1	0	1	0	Edil
PB0507	mxB05	Tapachula	1	1	0	1	0	Edil
PB0508	mxB05	Tapachula	0	0	0	1	0	Edil
PB0509	mxB05	Tapachula	1	1	0	1R	0	Edil
PB0510	mxB05	Tapachula	0	0	0	1	0	Edil
PB0511	mxB05	Tapachula	0	0	0	1	0	Edil
PB0512	mxB05	Tapachula	1	1	0	1	0	Edil
PB0513	mxB05	Tapachula	1	1	0	1R	0	Edil
PB0514	mxB05	Tapachula	0	0	0	1	0	Edil
PB0515	mxB05	Tapachula	0	0	0	1	0	Edil
PB0516	mxB05	Tapachula	1	1	0	1	0	Edil
PB0517	mxB05	Tapachula	0	0	0	1	0	Edil
PB0518	mxB06	Puerto Arista	0	1	0	0	0	Edil
PB0519	mxB06	Puerto Arista	1	1	0	0	0	Edil
PB0520	mxB06	Puerto Arista	1	1	0	0	0	Edil
PB0521	mxB06	Puerto Arista	1	1	0	0	0	Edil
PB0523	mxB06	Puerto Arista	0	1	0	0	0	Edil
PB0525	mxB06	Puerto Arista	0	1	0	0	0	Edil
PB0526	mxB06	Puerto Arista	1	1	0	1	0	Edil
PB0527	mxB06	Puerto Arista	1	1	0	1	0	Edil
PB0528	mxB06	Puerto Arista	1	1	0	0	1	Evir
PB0529	mxB06	Puerto Arista	0	1	0	0	0	Edil
PB0530	mxB06	Puerto Arista	1	1	0	0	0	Edil
PB0533	mxB06	Puerto Arista	1	1	0	0	1	Evir
PB0534	mxB06	Puerto Arista	1	1	0	0	0	Evir
PB0535	mxB06	Puerto Arista	0	1	0	0	0	Edil
PB0536	mxB06	Puerto Arista	0	1	0	1	0	Edil
PB0537	mxB06	Puerto Arista	1	1	0	0	1	Evir
PB0538	mxB06	Puerto Arista	0	1	0	0	0	Edil
PB0539	mxB06	Puerto Arista	0	1	0	0	0	Edil
PB0540	mxB06	Puerto Arista	1	1	0	1	0	Evir
PB0541	mxB06	Puerto Arista	1	1	0	0	0	Edil
PB0542	mxB06	Puerto Arista	0	1	0	1	0	Edil
PB0543	mxB06	Puerto Arista	1	1	0	1	0	Edil
PB0544	mxB06	Puerto Arista	0	1	0	1	0	Edil
PB0545	mxB06	Puerto Arista	1	1	0	1	0	Evir
PB0546	mxB06	Puerto Arista	1	1	0	0	1	Evir
PB0547	mxB06	Puerto Arista	1	1	0	1	0	Edil
PB0548	mxB06	Puerto Arista	1	1	0	0	1	Evir
PB0549	mxB06	Puerto Arista	1	1	0	1	0	Edil
PB0550	mxB06	Puerto Arista	0	1	0	0	0	Edil
PB0551	mxB06	Puerto Arista	0	1	0	0	0	Edil
PB0554	mxB06	Puerto Arista	1	1	0	0	0	Edil
PB0555	mxB06	Puerto Arista	0	1	0	0	0	Edil
PB0556	mxB06	Puerto Arista	0	1	0	0	0	Edil
PB0557	mxB06	Puerto Arista	0	1	0	0	0	Edil
PB0558	mxB06	Puerto Arista	1	1	0	0	1	Evir
PB0559	mxB07	Los Tuxtlas	1	0	0	0	0	Edil
PB0560	mxB08	Córdoba	1	1	0	0	0	Evir
PB0561	mxB08	Córdoba	1	1	0	0	0	Evir
PB0562	mxB08	Córdoba	1	1	0	0	0	Evir
PB0563	mxB08	Córdoba	1	1	0	0	0	Evir
PB0564	mxB08	Córdoba	1	1	0	0	0	Evir
PB0565	mxB08	Córdoba	1	1	0	0	0	Evir
PB0566	mxB08	Córdoba	1	1	0	1	0	Edil
PB0567	mxB08	Córdoba	1	1	0	1	0	Edil
PB0568	mxB08	Córdoba	1	1	0	1	0	Edil
PB0571	mxB08	Córdoba	0	1	0	1R	0	Edil
PB0576	mxB08	Córdoba	1	1	0	1	0	Edil
PB0579	mxB08	Córdoba	1	1	0	1	0	Edil
PB0589	mxB09	Córdoba	1	1	0	1R	0	Evir
PB0590	mxB09	Córdoba	1	1	0	0	0	Evir
PB0591	mxB08	Córdoba	0	1	0	0	0	Evir
PB0592	mxB09	Córdoba	1	1	0	1	0	Evir
PB0593	mxB09	Córdoba	1	1	0	0	0	Evir
PB0594	mxB09	Córdoba	1	1	0	1	0	Edil
PB0595	mxB09	Córdoba	1	1	0	1	0	Edil
PB0596	mxB09	Córdoba	1	1	0	0	0	Evir
PB0597	mxB09	Córdoba	1	1	0	0	0	Evir
PB0598	mxB09	Córdoba	1	1	0	1R	0	Edil
PB0599	mxB09	Córdoba	1	1	0	0	0	Evir
PB0601	mxB09	Córdoba	1	1	0	1	0	Evir
PB0602	mxB09	Córdoba	1	1	0	1R	0	Evir
PB0614	mxB09	Córdoba	1	1	0	1	0	Edil
PB0616	mxB09	Córdoba	1	1	0	1	0	Edil
PB0618	mxB09	Córdoba	1	1	0	1R	0	Edil
PB0624	mxB12	Sayulita	0	1	0	0	1	Evir
PB0625	mxB12	Sayulita	0	1	0	0	1	Evir
PB0626	mxB12	Sayulita	0	1	0	0	1	Evir
PB0627	mxB12	Sayulita	0	1	0	0	1	Evir
PB0628	mxB12	Sayulita	0	1	0	0	1	Evir
PB0629	mxB12	Sayulita	0	1	0	0	1	Evir
PB0630	mxB12	Sayulita	0	1	0	0	1	Evir
PB0631	mxB12	Sayulita	0	1	0	0	1	Evir
PB0632	mxB12	Sayulita	0	1	0	0	1	Evir
PB0633	mxB12	Sayulita	0	1	0	0	1	Evir
PB0634	mxB12	Sayulita	0	1	0	0	1	Evir
PB0635	mxB12	Sayulita	0	1	0	0	1	Evir
PB0636	mxB12	Sayulita	0	1	0	0	1	Evir
PB0637	mxB12	Sayulita	0	1	0	0	1	Evir
PB0638	mxB12	Sayulita	0	1	0	0	1	Evir
PB0639	mxB12	Sayulita	0	1	0	0	1	Evir
PB0640	mxB12	Sayulita	0	1	0	0	1	Evir
PB0641	mxB12	Sayulita	0	1	0	0	1	Evir
PB0642	mxB12	Sayulita	0	1	0	0	1	Evir
PB0643	mxB12	Sayulita	0	1	0	0	1	Evir
PB0675	mxB12	Sayulita	1	1	0	0	1	Evir
PB0676	mxB12	Sayulita	1	1	0	0	1	Evir
PB0677	mxB12	Sayulita	1	1	0	0	1	Evir
PB0678	mxB12	Sayulita	1	1	0	0	1	Evir
PB0679	mxB12	Sayulita	1	1	1	0	1	Evir
PB0680	mxB12	Sayulita	1	1	0	0	1	Evir
PB0681	mxB12	Sayulita	1	1	1	0	1	Evir
PB0682	mxB12	Sayulita	1	1	0	0	1	Evir
PB0683	mxB12	Sayulita	1	1	0	0	1	Evir
PB0684	mxB12	Sayulita	1	1	0	0	1	Evir
PB0685	mxB12	Sayulita	1	1	0	0	1	Evir
PB0686	mxB12	Sayulita	1	1	0	0	1	Evir
PB0687	mxB12	Sayulita	0	1	0	0	1	Evir
PB0688	mxB12	Sayulita	0	1	0	0	1	Evir
PB0689	mxB12	Sayulita	0	1	0	0	1	Evir
PB0690	mxB12	Sayulita	0	1	0	0	1	Evir
PB0691	mxB12	Sayulita	0	1	0	0	1	Evir
PB0692	mxB12	Sayulita	0	1	0	0	1	Evir
PB0697	ho01	Honduras	1	0	0	0	0	Edil
PB0698	ho01	Honduras	1	0	0	0	0	Edil
PB0699	ho01	Honduras	1	0	0	0	0	Edil
PB0700	ho01	Honduras	1	0	0	0	0	Edil
PB0701	ho01	Honduras	1	0	0	0	0	Edil
PB0702	ho01	Honduras	1	0	0	0	0	Edil
PB0705	ho01	Honduras	1	0	0	0	0	Edil
PB0706	ho01	Honduras	1	0	0	0	0	Edil
PB0707	ho01	Honduras	1	0	0	0	0	Edil
PB0708	ho01	Honduras	1	0	0	0	0	Edil
PB0709	mxB15	Mérida	1	1	1	1	0	Edil
PB0710	mxB15	Mérida	1	1	0	1	0	Edil
PB0711	mxB15	Mérida	0	1	0	0	0	Edil
PB0713	mxB15	Mérida	1	1	0	0	0	Edil
PB0716	mxB15	Mérida	1	1	0	0	1	Evir
PB0718	mxB15	Mérida	1	1	1	1	0	Edil
PB0719	mxB15	Mérida	0	1	0	0	1	Evir
PB0721	mxB15	Mérida	1	1	0	0	0	Edil
PB0722	mxB15	Mérida	0	1	0	0	1	Evir
PB0723	mxB15	Mérida	0	1	0	1	0	Evir
PB0729	mxB15	Mérida	1	1	1	0	1	Evir
PB0736	mxB15	Mérida	1	1	0	1	0	Edil
PB0738	mxB15	Mérida	1	1	1	0	1	Evir
PB0740	mxB15	Mérida	1	1	1	0	0	Edil
PB0743	mxB15	Mérida	1	1	0	0	1	Evir
PB0745	mxB15	Mérida	0	1	0	0	1	Evir
PB0749	mxB15	Mérida	1	1	1	1	0	Edil
PB0754	mxB15	Mérida	1	1	1	0	0	Edil
PB0758	mxB15	Mérida	1	1	0	0	1	Evir
PB0760	mxB15	Mérida	1	1	0	0	1	Evir
PB0761	mxB15	Mérida	1	1	0	0	1	Evir
PB0763	mxB15	Mérida	1	1	0	0	0	Edil
PB0764	mxB15	Mérida	0	1	0	0	1	Evir
PB0766	mxB15	Mérida	1	1	0	0	1	Evir
PB0769	mxB15	Mérida	1	1	0	0	1	Evir
PB0770	mxB16	Chetumal	0	1	0	0	0	Edil
PB0771	mxB16	Chetumal	0	1	0	0	0	Edil
PB0772	mxB16	Chetumal	1	1	0	0	0	Edil
PB0773	mxB16	Chetumal	1	1	0	0	0	Edil
PB0774	mxB16	Chetumal	0	1	0	1	0	Edil
PB0775	mxB16	Chetumal	1	1	0	1	0	Edil
PB0776	mxB16	Chetumal	0	1	0	0	0	Edil
PB0777	mxB16	Chetumal	0	1	0	1	0	Edil
PB0778	mxB16	Chetumal	1	1	0	1R	0	Edil
PB0779	mxB16	Chetumal	0	1	0	1	0	Edil
PB0780	mxB16	Chetumal	1	1	0	1	0	Edil
PB0781	mxB16	Chetumal	1	1	0	1	0	Edil
PB0782	mxB16	Chetumal	0	1	0	0	0	Edil
PB0783	mxB16	Chetumal	0	1	0	0	0	Edil
PB0784	mxB16	Chetumal	0	1	0	0	0	Edil
PB0785	mxB16	Chetumal	0	1	0	0	0	Edil
PB0786	mxB16	Chetumal	1	1	0	1	0	Edil
PB0787	mxB16	Chetumal	0	1	0	1	0	Edil
PB0788	mxB16	Chetumal	0	1	0	0	0	Edil
PB0789	mxB16	Chetumal	0	1	0	1	0	Edil
PB0790	mxB16	Chetumal	0	1	0	1	0	Edil
PB0791	mxB16	Chetumal	0	1	0	0	0	Edil
PB0792	mxB16	Chetumal	1	1	0	1	0	Edil
PB0793	mxB16	Chetumal	0	1	0	1	0	Edil
PB0794	mxB16	Chetumal	0	1	0	0	0	Edil
PB0795	mxB16	Chetumal	0	1	0	1	0	Edil
PB0796	mxB16	Chetumal	0	1	0	0	0	Edil
PB0797	mxB16	Chetumal	1	1	0	1	0	Edil
PB0798	mxB16	Chetumal	0	1	0	1	0	Edil
PB0799	mxB16	Chetumal	1	1	0	1	0	Edil
PB0800	mxB16	Chetumal	1	1	0	1	0	Edil
PB0801	mxB17	Zoh-laguna	1	1	0	1	0	Edil
PB0802	mxB17	Zoh-laguna	1	1	0	1	0	Edil
PB0803	mxB17	Zoh-laguna	0	1	0	1	0	Edil
PB0804	mxB17	Zoh-laguna	0	1	0	0	0	Edil
PB0805	mxB17	Zoh-laguna	0	1	0	1	0	Edil
PB0806	mxB17	Zoh-laguna	0	1	0	0	0	Edil
PB0807	mxB17	Zoh-laguna	1	1	0	1	0	Edil
PB0808	mxB17	Zoh-laguna	1	1	0	1	0	Edil
PB0809	mxB17	Zoh-laguna	0	1	0	1	0	Edil
PB0810	mxB17	Zoh-laguna	1	1	0	1	0	Evir
PB0811	mxB17	Zoh-laguna	0	1	0	1	0	Evir
PB0812	mxB17	Zoh-laguna	0	1	0	1	0	Edil
PB0813	mxB17	Zoh-laguna	0	1	0	0	0	Edil
PB0814	mxB17	Zoh-laguna	0	1	0	1	0	Edil
PB0815	mxB17	Zoh-laguna	1	1	0	1	0	Edil
PB0816	mxB17	Zoh-laguna	1	1	0	1	0	Edil
PB0817	mxB17	Zoh-laguna	1	1	0	1	0	Edil
PB0818	mxB17	Zoh-laguna	1	1	0	1	0	Edil
PB0819	mxB17	Zoh-laguna	0	1	0	0	0	Edil
PB0820	mxB17	Zoh-laguna	0	1	0	1	0	Edil
PB0837	mxB17	Zoh-laguna	1	0	0	1	0	Edil
PB0844	mxB17	Zoh-laguna	1	0	0	1R	0	Edil
PB0856	mxB18	Campeche	1	1	1	1	0	Edil
PB0858	mxB18	Campeche	1	1	0	1	0	Evir
PB0862	mxB18	Campeche	1	1	1	1	0	Edil
PB0863	mxB18	Campeche	1	1	0	0	1	Evir
PB0864	mxB18	Campeche	1	1	1	1	0	Edil
PB0867	mxB18	Campeche	1	1	0	1	0	Edil
PB0869	mxB18	Campeche	0	1	0	0	0	Edil
PB0877	mxB18	Campeche	1	1	0	1	0	Evir
PB0878	mxB18	Campeche	1	1	0	0	1	Evir
PB0887	mxB18	Campeche	1	1	0	1	0	Edil
PB0891	mxB18	Campeche	1	1	1	0	1	Evir
PB0900	mxB18	Campeche	1	1	1	1	0	Edil
PB0904	mxB18	Campeche	0	1	0	0	1	Evir
PB0906	mxB18	Campeche	0	1	0	0	1	Evir
PB0909	mxB18	Campeche	1	1	1	0	1	Evir
PB0911	mxB18	Campeche	1	1	0	1	0	Edil
PB0913	mxB18	Campeche	1	1	0	1	0	Edil
PB0915	mxB18	Campeche	1	1	0	1	0	Edil
PB0918	mxB18	Campeche	1	1	0	0	1	Evir
PB0921	mxB18	Campeche	1	1	1	1	0	Edil
PB0928	mxB18	Campeche	0	1	0	1	0	Edil
PB0929	mxB18	Campeche	0	1	0	0	1	Evir
PB0933	mxB18	Campeche	0	1	0	1	0	Evir
PB0935	mxB18	Campeche	0	1	0	1	0	Edil
PB0938	mxB18	Campeche	0	1	0	1R	0	Edil
PB0940	mxB18	Campeche	0	1	0	1	0	Edil
PB0943	mxB18	Campeche	0	1	0	1	0	Edil
PB0946	mxB18	Campeche	0	1	0	1	0	Edil
PB0947	mxB18	Campeche	0	1	0	1	0	Edil
PB0948	mxB18	Campeche	0	1	0	1R	0	Evir
PB0949	mxB20	Morelos	1	1	0	0	1	Evir
PB0950	mxB20	Morelos	1	1	0	0	1	Evir
PB0951	mxB20	Morelos	1	1	0	0	1	Evir
PB0952	mxB20	Morelos	1	1	1	0	1	Evir
PB0953	mxB20	Morelos	1	1	0	0	1	Evir
PB0954	mxB20	Morelos	1	1	0	0	1	Evir
PB0955	mxB20	Morelos	1	1	0	0	1	Evir
PB0956	mxB20	Morelos	1	1	0	0	1	Evir
PB0957	mxB20	Morelos	1	1	0	0	1	Evir
PB0958	mxB20	Morelos	1	1	0	0	1	Evir
PB0959	mxB20	Morelos	1	1	0	0	1	Evir
PB0960	mxB20	Morelos	1	1	0	0	1	Evir
PB0961	mxB20	Morelos	0	1	0	0	1	Evir
PB0962	mxB20	Morelos	0	1	0	0	1	Evir
PB0963	mxB20	Morelos	0	1	0	0	1	Evir
PB0964	mxB20	Morelos	0	1	0	0	1	Evir
PB0965	mxB20	Morelos	0	1	0	0	1	Evir
PB0966	mxB20	Morelos	0	1	0	0	1	Evir
PB0971	mxB20	Morelos	0	1	0	0	1	Evir
PB0976	mxB20	Morelos	0	1	0	0	1	Evir
PB0978	mxB20	Morelos	0	1	0	0	1	Evir
PB0980	mxB20	Morelos	0	1	0	0	1	Evir
SR3363	mxB13	Oaxaca	1	0	0	0	1	Evir
SR3369	mxB13	Oaxaca	1	1	0	0	1	Evir
SR3371	mxB13	Oaxaca	1	1	1	0	1	Evir
SR3372	mxB13	Oaxaca	0	1	0	0	1	Evir
SR3374	mxB13	Oaxaca	1	1	0	0	1	Evir
SR3375	mxB13	Oaxaca	0	1	0	0	1	Evir
SR3378	mxB13	Oaxaca	1	1	0	0	0	Evir
SR3379	mxB13	Oaxaca	1	1	0	0	1	Evir
SR3380	mxB13	Oaxaca	1	1	0	0	1	Evir
SR3382	mxB13	Oaxaca	1	1	0	0	1	Evir
SR3383	mxB13	Oaxaca	0	1	0	0	1	Evir
SR3384	mxB13	Oaxaca	1	1	0	0	1	Evir
SR3387	mxB13	Oaxaca	1	1	0	0	1	Evir
SR3388	mxB13	Oaxaca	0	1	0	0	1	Evir
SR3390	mxB13	Oaxaca	1	1	1	0	1	Evir
SR3391	mxB13	Oaxaca	0	1	0	0	1	Evir
SR3392	mxB13	Oaxaca	0	1	0	0	0	Evir
SR3393	mxB13	Oaxaca	0	1	0	0	1	Evir
SR3395	mxB13	Oaxaca	0	1	0	0	0	Evir
SR3397	mxB13	Oaxaca	0	1	0	0	1	Evir
SR3399	mxB13	Oaxaca	0	1	0	0	1	Evir
