# Supplementary material for: The evolution of sexual signaling is linked to odorant receptor tuning in perfume-collecting orchid bees
Source: Nat Commun. 2020 Jan 13;11:244. doi: 10.1038/s41467-019-14162-6 (PMC6957680; doi:10.1038/s41467-019-14162-6)
Supplement: Supplementary file 6 — Source Data [file 41467_2019_14162_MOESM6_ESM.xlsx]

## Sheet: Figure 4c
Figure 4c
	sensillumID	receptor	scent	volume in uL	puff_length_sec	spikes_before_per_sec	spikes_after_per_sec	delta_spike		Legend
	pb103.2	UAS-EdOR41/UAS-EgOrco;OR67d-Gal4	1-octadecanol	10	1	0	4	4		cVA	cis-vaccenyl-acetate
	pb104.1	UAS-EdOR41/UAS-EgOrco;OR67d-Gal4	1-octadecanol	10	1	0	0	0		edil	E. dilemma perfume
	pb104.2	UAS-EdOR41/UAS-EgOrco;OR67d-Gal4	1-octadecanol	10	1	4	2	-2		evir	E. viridissima perfume
	pb104.3	UAS-EdOR41/UAS-EgOrco;OR67d-Gal4	1-octadecanol	10	1	0	4	4		efla	E. flammea perfume
	pb105.1	UAS-EdOR41/UAS-EgOrco;OR67d-Gal4	1-octadecanol	10	1	6	4	-2		eimp	E. imperialis perfume
	pb105.2	UAS-EdOR41/UAS-EgOrco;OR67d-Gal4	1-octadecanol	10	1	0	8	8		etri	E. tridentata perfume
	pb92.1	UAS-EdOR41/UAS-EgOrco;OR67d-Gal4	1.4-dimethoxybenzene	10	1	4	6	2		etoh	Ethanol
	pb92.2	UAS-EdOR41/UAS-EgOrco;OR67d-Gal4	1.4-dimethoxybenzene	10	1	2	6	4
	pb93.1	UAS-EdOR41/UAS-EgOrco;OR67d-Gal4	1.4-dimethoxybenzene	10	1	2	0	-2
	pb93.2	UAS-EdOR41/UAS-EgOrco;OR67d-Gal4	1.4-dimethoxybenzene	10	1	0	0	0
	pb93.3	UAS-EdOR41/UAS-EgOrco;OR67d-Gal4	1.4-dimethoxybenzene	10	1	0	0	0
	pb95.2	UAS-EdOR41/UAS-EgOrco;OR67d-Gal4	1.4-dimethoxybenzene	10	1	0	0	0
	pb103.2	UAS-EdOR41/UAS-EgOrco;OR67d-Gal4	5-(Hydroxymethyl)furfural	10	1	0	0	0
	pb104.1	UAS-EdOR41/UAS-EgOrco;OR67d-Gal4	5-(Hydroxymethyl)furfural	10	1	4	6	2
	pb104.2	UAS-EdOR41/UAS-EgOrco;OR67d-Gal4	5-(Hydroxymethyl)furfural	10	1	4	0	-4
	pb104.3	UAS-EdOR41/UAS-EgOrco;OR67d-Gal4	5-(Hydroxymethyl)furfural	10	1	8	0	-8
	pb105.2	UAS-EdOR41/UAS-EgOrco;OR67d-Gal4	5-(Hydroxymethyl)furfural	10	1	4	12	8
	pb120.1	UAS-EdOR41/UAS-EgOrco;OR67d-Gal4	arachidic_acid	10	1	6	6	0
	pb120.2	UAS-EdOR41/UAS-EgOrco;OR67d-Gal4	arachidic_acid	10	1	0	0	0
	pb121.3	UAS-EdOR41/UAS-EgOrco;OR67d-Gal4	arachidic_acid	10	1	2	0	-2
	pb123.1	UAS-EdOR41/UAS-EgOrco;OR67d-Gal4	arachidic_acid	10	1	0	2	2
	pb124.1	UAS-EdOR41/UAS-EgOrco;OR67d-Gal4	arachidic_acid	10	1	0	0	0
	pb124.2	UAS-EdOR41/UAS-EgOrco;OR67d-Gal4	arachidic_acid	10	1	4	6	2
	pb125.1	UAS-EdOR41/UAS-EgOrco;OR67d-Gal4	arachidic_acid	10	1	0	0	0
	pb125.2	UAS-EdOR41/UAS-EgOrco;OR67d-Gal4	arachidic_acid	10	1	0	0	0
	pb125.3	UAS-EdOR41/UAS-EgOrco;OR67d-Gal4	arachidic_acid	10	1	0	0	0
	pb95.3	UAS-EdOR41/UAS-EgOrco;OR67d-Gal4	beeswax	10	1	0	0	0
	pb103.2	UAS-EdOR41/UAS-EgOrco;OR67d-Gal4	beeswax	10	1	6	0	-6
	pb103.3	UAS-EdOR41/UAS-EgOrco;OR67d-Gal4	beeswax	10	1	0	0	0
	pb104.1	UAS-EdOR41/UAS-EgOrco;OR67d-Gal4	beeswax	10	1	0	4	4
	pb104.2	UAS-EdOR41/UAS-EgOrco;OR67d-Gal4	beeswax	10	1	6	4	-2
	pb104.3	UAS-EdOR41/UAS-EgOrco;OR67d-Gal4	beeswax	10	1	0	0	0
	pb105.1	UAS-EdOR41/UAS-EgOrco;OR67d-Gal4	beeswax	10	1	0	8	8
	pb105.2	UAS-EdOR41/UAS-EgOrco;OR67d-Gal4	beeswax	10	1	0	0	0
	pb120.1	UAS-EdOR41/UAS-EgOrco;OR67d-Gal4	behenic_acid	10	1	0	4	4
	pb120.2	UAS-EdOR41/UAS-EgOrco;OR67d-Gal4	behenic_acid	10	1	4	2	-2
	pb121.3	UAS-EdOR41/UAS-EgOrco;OR67d-Gal4	behenic_acid	10	1	2	2	0
	pb123.1	UAS-EdOR41/UAS-EgOrco;OR67d-Gal4	behenic_acid	10	1	0	0	0
	pb124.1	UAS-EdOR41/UAS-EgOrco;OR67d-Gal4	behenic_acid	10	1	2	2	0
	pb124.2	UAS-EdOR41/UAS-EgOrco;OR67d-Gal4	behenic_acid	10	1	4	2	-2
	pb125.1	UAS-EdOR41/UAS-EgOrco;OR67d-Gal4	behenic_acid	10	1	0	2	2
	pb125.2	UAS-EdOR41/UAS-EgOrco;OR67d-Gal4	behenic_acid	10	1	0	0	0
	pb125.3	UAS-EdOR41/UAS-EgOrco;OR67d-Gal4	behenic_acid	10	1	0	0	0
	pb92.1	UAS-EdOR41/UAS-EgOrco;OR67d-Gal4	benzylbenzoate	10	1	4	6	2
	pb92.2	UAS-EdOR41/UAS-EgOrco;OR67d-Gal4	benzylbenzoate	10	1	4	4	0
	pb93.1	UAS-EdOR41/UAS-EgOrco;OR67d-Gal4	benzylbenzoate	10	1	0	0	0
	pb93.2	UAS-EdOR41/UAS-EgOrco;OR67d-Gal4	benzylbenzoate	10	1	0	0	0
	pb95.2	UAS-EdOR41/UAS-EgOrco;OR67d-Gal4	benzylbenzoate	10	1	0	0	0
	pb133.1	UAS-EdOR41/UAS-EgOrco;OR67d-Gal4	cVA	10	1	0	4	4
	pb133.2	UAS-EdOR41/UAS-EgOrco;OR67d-Gal4	cVA	10	1	0	8	8
	pb133.3	UAS-EdOR41/UAS-EgOrco;OR67d-Gal4	cVA	10	1	0	0	0
	pb134.1	UAS-EdOR41/UAS-EgOrco;OR67d-Gal4	cVA	10	1	6	2	-4
	pb134.3	UAS-EdOR41/UAS-EgOrco;OR67d-Gal4	cVA	10	1	0	0	0
	pb134.4	UAS-EdOR41/UAS-EgOrco;OR67d-Gal4	cVA	10	1	4	2	-2
	pb135.1	UAS-EdOR41/UAS-EgOrco;OR67d-Gal4	cVA	10	1	2	0	-2
	pb135.3	UAS-EdOR41/UAS-EgOrco;OR67d-Gal4	cVA	10	1	0	0	0
	pb103.2	UAS-EdOR41/UAS-EgOrco;OR67d-Gal4	delta-tetradecalactone	10	1	0	0	0
	pb104.1	UAS-EdOR41/UAS-EgOrco;OR67d-Gal4	delta-tetradecalactone	10	1	4	6	2
	pb104.2	UAS-EdOR41/UAS-EgOrco;OR67d-Gal4	delta-tetradecalactone	10	1	2	0	-2
	pb104.3	UAS-EdOR41/UAS-EgOrco;OR67d-Gal4	delta-tetradecalactone	10	1	6	0	-6
	pb105.1	UAS-EdOR41/UAS-EgOrco;OR67d-Gal4	delta-tetradecalactone	10	1	4	6	2
	pb103.2	UAS-EdOR41/UAS-EgOrco;OR67d-Gal4	dentalwax	10	1	2	2	0
	pb104.1	UAS-EdOR41/UAS-EgOrco;OR67d-Gal4	dentalwax	10	1	4	6	2
	pb104.2	UAS-EdOR41/UAS-EgOrco;OR67d-Gal4	dentalwax	10	1	8	0	-8
	pb104.3	UAS-EdOR41/UAS-EgOrco;OR67d-Gal4	dentalwax	10	1	0	6	6
	pb105.1	UAS-EdOR41/UAS-EgOrco;OR67d-Gal4	dentalwax	10	1	0	4	4
	pb133.1	UAS-EdOR41/UAS-EgOrco;OR67d-Gal4	dodecanoic_acid-3	10	1	2	6	4
	pb133.2	UAS-EdOR41/UAS-EgOrco;OR67d-Gal4	dodecanoic_acid-3	10	1	4	0	-4
	pb133.3	UAS-EdOR41/UAS-EgOrco;OR67d-Gal4	dodecanoic_acid-3	10	1	2	4	2
	pb134.1	UAS-EdOR41/UAS-EgOrco;OR67d-Gal4	dodecanoic_acid-3	10	1	0	6	6
	pb134.2	UAS-EdOR41/UAS-EgOrco;OR67d-Gal4	dodecanoic_acid-3	10	1	0	0	0
	pb134.3	UAS-EdOR41/UAS-EgOrco;OR67d-Gal4	dodecanoic_acid-3	10	1	6	0	-6
	pb135.3	UAS-EdOR41/UAS-EgOrco;OR67d-Gal4	dodecanoic_acid-3	10	1	4	0	-4
	pb103.2	UAS-EdOR41/UAS-EgOrco;OR67d-Gal4	dodecyl-acetate	10	1	0	0	0
	pb104.1	UAS-EdOR41/UAS-EgOrco;OR67d-Gal4	dodecyl-acetate	10	1	0	0	0
	pb104.2	UAS-EdOR41/UAS-EgOrco;OR67d-Gal4	dodecyl-acetate	10	1	0	0	0
	pb104.3	UAS-EdOR41/UAS-EgOrco;OR67d-Gal4	dodecyl-acetate	10	1	6	4	-2
	pb105.1	UAS-EdOR41/UAS-EgOrco;OR67d-Gal4	dodecyl-acetate	10	1	0	8	8
	pb90.1	UAS-EdOR41/UAS-EgOrco;OR67d-Gal4	edil	10	1	2	24	22
	pb90.2	UAS-EdOR41/UAS-EgOrco;OR67d-Gal4	edil	10	1	2	18	16
	pb91.1	UAS-EdOR41/UAS-EgOrco;OR67d-Gal4	edil	10	1	2	20	18
	pb91.2	UAS-EdOR41/UAS-EgOrco;OR67d-Gal4	edil	10	1	2	20	18
	pb91.3	UAS-EdOR41/UAS-EgOrco;OR67d-Gal4	edil	10	1	2	20	18
	pb92.2	UAS-EdOR41/UAS-EgOrco;OR67d-Gal4	edil	10	1	0	22	22
	pb93.2	UAS-EdOR41/UAS-EgOrco;OR67d-Gal4	edil	10	1	2	18	16
	pb95.2	UAS-EdOR41/UAS-EgOrco;OR67d-Gal4	edil	10	1	4	24	20
	pb103.2	UAS-EdOR41/UAS-EgOrco;OR67d-Gal4	edil	10	1	2	20	18
	pb104.1	UAS-EdOR41/UAS-EgOrco;OR67d-Gal4	edil	10	1	2	22	20
	pb104.2	UAS-EdOR41/UAS-EgOrco;OR67d-Gal4	edil	10	1	0	20	20
	pb104.3	UAS-EdOR41/UAS-EgOrco;OR67d-Gal4	edil	10	1	0	20	20
	pb105.2	UAS-EdOR41/UAS-EgOrco;OR67d-Gal4	edil	10	1	0	20	20
	pb134.1	UAS-EdOR41/UAS-EgOrco;OR67d-Gal4	edil	10	1	2	34	32
	pb135.2	UAS-EdOR41/UAS-EgOrco;OR67d-Gal4	edil	10	1	10	34	24
	pb90.1	UAS-EdOR41/UAS-EgOrco;OR67d-Gal4	efla	10	1	2	6	4
	pb90.2	UAS-EdOR41/UAS-EgOrco;OR67d-Gal4	efla	10	1	8	0	-8
	pb90.3	UAS-EdOR41/UAS-EgOrco;OR67d-Gal4	efla	10	1	6	2	-4
	pb91.1	UAS-EdOR41/UAS-EgOrco;OR67d-Gal4	efla	10	1	0	6	6
	pb91.2	UAS-EdOR41/UAS-EgOrco;OR67d-Gal4	efla	10	1	2	2	0
	pb91.3	UAS-EdOR41/UAS-EgOrco;OR67d-Gal4	efla	10	1	2	4	2
	pb90.1	UAS-EdOR41/UAS-EgOrco;OR67d-Gal4	eimp	10	1	2	4	2
	pb90.2	UAS-EdOR41/UAS-EgOrco;OR67d-Gal4	eimp	10	1	0	0	0
	pb90.4	UAS-EdOR41/UAS-EgOrco;OR67d-Gal4	eimp	10	1	0	4	4
	pb91.1	UAS-EdOR41/UAS-EgOrco;OR67d-Gal4	eimp	10	1	8	4	-4
	pb91.2	UAS-EdOR41/UAS-EgOrco;OR67d-Gal4	eimp	10	1	0	0	0
	pb91.3	UAS-EdOR41/UAS-EgOrco;OR67d-Gal4	eimp	10	1	2	8	6
	pb92.1	UAS-EdOR41/UAS-EgOrco;OR67d-Gal4	etoh	10	1	4	10	6
	pb92.2	UAS-EdOR41/UAS-EgOrco;OR67d-Gal4	etoh	10	1	2	4	2
	pb93.1	UAS-EdOR41/UAS-EgOrco;OR67d-Gal4	etoh	10	1	0	0	0
	pb93.2	UAS-EdOR41/UAS-EgOrco;OR67d-Gal4	etoh	10	1	0	0	0
	pb95.2	UAS-EdOR41/UAS-EgOrco;OR67d-Gal4	etoh	10	1	0	0	0
	pb103.2	UAS-EdOR41/UAS-EgOrco;OR67d-Gal4	etoh	10	1	2	4	2
	pb104.1	UAS-EdOR41/UAS-EgOrco;OR67d-Gal4	etoh	10	1	0	2	2
	pb104.2	UAS-EdOR41/UAS-EgOrco;OR67d-Gal4	etoh	10	1	0	0	0
	pb104.3	UAS-EdOR41/UAS-EgOrco;OR67d-Gal4	etoh	10	1	0	12	12
	pb105.1	UAS-EdOR41/UAS-EgOrco;OR67d-Gal4	etoh	10	1	4	6	2
	pb105.2	UAS-EdOR41/UAS-EgOrco;OR67d-Gal4	etoh	10	1	0	6	6
	pb90.1	UAS-EdOR41/UAS-EgOrco;OR67d-Gal4	etri	10	1	2	0	-2
	pb90.2	UAS-EdOR41/UAS-EgOrco;OR67d-Gal4	etri	10	1	8	0	-8
	pb90.3	UAS-EdOR41/UAS-EgOrco;OR67d-Gal4	etri	10	1	4	2	-2
	pb91.1	UAS-EdOR41/UAS-EgOrco;OR67d-Gal4	etri	10	1	2	6	4
	pb91.2	UAS-EdOR41/UAS-EgOrco;OR67d-Gal4	etri	10	1	0	6	6
	pb91.3	UAS-EdOR41/UAS-EgOrco;OR67d-Gal4	etri	10	1	0	4	4
	pb92.1	UAS-EdOR41/UAS-EgOrco;OR67d-Gal4	eugenol	10	1	10	6	-4
	pb92.2	UAS-EdOR41/UAS-EgOrco;OR67d-Gal4	eugenol	10	1	4	4	0
	pb93.1	UAS-EdOR41/UAS-EgOrco;OR67d-Gal4	eugenol	10	1	0	0	0
	pb93.2	UAS-EdOR41/UAS-EgOrco;OR67d-Gal4	eugenol	10	1	0	0	0
	pb95.2	UAS-EdOR41/UAS-EgOrco;OR67d-Gal4	eugenol	10	1	0	2	2
	pb90.1	UAS-EdOR41/UAS-EgOrco;OR67d-Gal4	evir	10	1	2	0	-2
	pb90.2	UAS-EdOR41/UAS-EgOrco;OR67d-Gal4	evir	10	1	0	0	0
	pb90.3	UAS-EdOR41/UAS-EgOrco;OR67d-Gal4	evir	10	1	4	4	0
	pb91.1	UAS-EdOR41/UAS-EgOrco;OR67d-Gal4	evir	10	1	0	2	2
	pb91.3	UAS-EdOR41/UAS-EgOrco;OR67d-Gal4	evir	10	1	4	2	-2
	pb133.4	UAS-EdOR41/UAS-EgOrco;OR67d-Gal4	female	10	1	0	0	0
	pb133.5	UAS-EdOR41/UAS-EgOrco;OR67d-Gal4	female	10	1	4	8	4
	pb134.4	UAS-EdOR41/UAS-EgOrco;OR67d-Gal4	female	10	1	6	4	-2
	pb134.5	UAS-EdOR41/UAS-EgOrco;OR67d-Gal4	female	10	1	6	14	8
	pb135.1	UAS-EdOR41/UAS-EgOrco;OR67d-Gal4	female	10	1	2	0	-2
	pb135.2	UAS-EdOR41/UAS-EgOrco;OR67d-Gal4	female	10	1	0	4	4
	pb90.1	UAS-EdOR41/UAS-EgOrco;OR67d-Gal4	hexane	10	1	0	2	2
	pb90.2	UAS-EdOR41/UAS-EgOrco;OR67d-Gal4	hexane	10	1	0	0	0
	pb90.4	UAS-EdOR41/UAS-EgOrco;OR67d-Gal4	hexane	10	1	6	2	-4
	pb91.1	UAS-EdOR41/UAS-EgOrco;OR67d-Gal4	hexane	10	1	2	6	4
	pb91.2	UAS-EdOR41/UAS-EgOrco;OR67d-Gal4	hexane	10	1	2	2	0
	pb91.3	UAS-EdOR41/UAS-EgOrco;OR67d-Gal4	hexane	10	1	4	2	-2
	pb90.1	UAS-EdOR41/UAS-EgOrco;OR67d-Gal4	hndb	10	1	0	16	16
	pb90.2	UAS-EdOR41/UAS-EgOrco;OR67d-Gal4	hndb	10	1	0	18	18
	pb90.3	UAS-EdOR41/UAS-EgOrco;OR67d-Gal4	hndb	10	1	2	22	20
	pb91.1	UAS-EdOR41/UAS-EgOrco;OR67d-Gal4	hndb	10	1	8	22	14
	pb91.2	UAS-EdOR41/UAS-EgOrco;OR67d-Gal4	hndb	10	1	0	22	22
	pb91.3	UAS-EdOR41/UAS-EgOrco;OR67d-Gal4	hndb	10	1	2	18	16
	pb104.1	UAS-EdOR41/UAS-EgOrco;OR67d-Gal4	hndb	10	1	0	14	14
	pb104.2	UAS-EdOR41/UAS-EgOrco;OR67d-Gal4	hndb	10	1	0	10	10
	pb133.4	UAS-EdOR41/UAS-EgOrco;OR67d-Gal4	L97	10	1	0	4	4
	pb133.5	UAS-EdOR41/UAS-EgOrco;OR67d-Gal4	L97	10	1	4	0	-4
	pb134.4	UAS-EdOR41/UAS-EgOrco;OR67d-Gal4	L97	10	1	4	4	0
	pb134.5	UAS-EdOR41/UAS-EgOrco;OR67d-Gal4	L97	10	1	2	4	2
	pb135.1	UAS-EdOR41/UAS-EgOrco;OR67d-Gal4	L97	10	1	2	2	0
	pb135.2	UAS-EdOR41/UAS-EgOrco;OR67d-Gal4	L97	10	1	0	2	2
	pb133.4	UAS-EdOR41/UAS-EgOrco;OR67d-Gal4	male	10	1	0	0	0
	pb133.5	UAS-EdOR41/UAS-EgOrco;OR67d-Gal4	male	10	1	4	4	0
	pb134.4	UAS-EdOR41/UAS-EgOrco;OR67d-Gal4	male	10	1	0	6	6
	pb134.5	UAS-EdOR41/UAS-EgOrco;OR67d-Gal4	male	10	1	6	8	2
	pb135.1	UAS-EdOR41/UAS-EgOrco;OR67d-Gal4	male	10	1	4	2	-2
	pb135.2	UAS-EdOR41/UAS-EgOrco;OR67d-Gal4	male	10	1	0	2	2
	pb92.1	UAS-EdOR41/UAS-EgOrco;OR67d-Gal4	methylsalicilate	10	1	6	6	0
	pb92.2	UAS-EdOR41/UAS-EgOrco;OR67d-Gal4	methylsalicilate	10	1	4	6	2
	pb93.1	UAS-EdOR41/UAS-EgOrco;OR67d-Gal4	methylsalicilate	10	1	0	0	0
	pb93.2	UAS-EdOR41/UAS-EgOrco;OR67d-Gal4	methylsalicilate	10	1	0	0	0
	pb93.3	UAS-EdOR41/UAS-EgOrco;OR67d-Gal4	methylsalicilate	10	1	0	0	0
	pb95.2	UAS-EdOR41/UAS-EgOrco;OR67d-Gal4	methylsalicilate	10	1	2	0	-2
	pb133.1	UAS-EdOR41/UAS-EgOrco;OR67d-Gal4	myristic_acid-3	10	1	6	10	4
	pb133.2	UAS-EdOR41/UAS-EgOrco;OR67d-Gal4	myristic_acid-3	10	1	0	8	8
	pb133.3	UAS-EdOR41/UAS-EgOrco;OR67d-Gal4	myristic_acid-3	10	1	0	2	2
	pb134.1	UAS-EdOR41/UAS-EgOrco;OR67d-Gal4	myristic_acid-3	10	1	2	4	2
	pb134.2	UAS-EdOR41/UAS-EgOrco;OR67d-Gal4	myristic_acid-3	10	1	0	0	0
	pb134.3	UAS-EdOR41/UAS-EgOrco;OR67d-Gal4	myristic_acid-3	10	1	4	6	2
	pb135.3	UAS-EdOR41/UAS-EgOrco;OR67d-Gal4	myristic_acid-3	10	1	0	6	6
	pb133.1	UAS-EdOR41/UAS-EgOrco;OR67d-Gal4	nestwax	10	1	0	0	0
	pb133.2	UAS-EdOR41/UAS-EgOrco;OR67d-Gal4	nestwax	10	1	2	6	4
	pb133.3	UAS-EdOR41/UAS-EgOrco;OR67d-Gal4	nestwax	10	1	0	4	4
	pb134.1	UAS-EdOR41/UAS-EgOrco;OR67d-Gal4	nestwax	10	1	2	2	0
	pb134.3	UAS-EdOR41/UAS-EgOrco;OR67d-Gal4	nestwax	10	1	6	0	-6
	pb90.1	UAS-EdOR41/UAS-EgOrco;OR67d-Gal4	oil	10	1	2	0	-2
	pb90.2	UAS-EdOR41/UAS-EgOrco;OR67d-Gal4	oil	10	1	0	2	2
	pb90.4	UAS-EdOR41/UAS-EgOrco;OR67d-Gal4	oil	10	1	0	0	0
	pb91.1	UAS-EdOR41/UAS-EgOrco;OR67d-Gal4	oil	10	1	12	8	-4
	pb91.2	UAS-EdOR41/UAS-EgOrco;OR67d-Gal4	oil	10	1	4	2	-2
	pb91.3	UAS-EdOR41/UAS-EgOrco;OR67d-Gal4	oil	10	1	0	0	0
	pb92.1	UAS-EdOR41/UAS-EgOrco;OR67d-Gal4	oil	10	1	6	8	2
	pb92.2	UAS-EdOR41/UAS-EgOrco;OR67d-Gal4	oil	10	1	4	2	-2
	pb93.1	UAS-EdOR41/UAS-EgOrco;OR67d-Gal4	oil	10	1	0	0	0
	pb93.2	UAS-EdOR41/UAS-EgOrco;OR67d-Gal4	oil	10	1	0	0	0
	pb95.2	UAS-EdOR41/UAS-EgOrco;OR67d-Gal4	oil	10	1	0	0	0
	pb133.1	UAS-EdOR41/UAS-EgOrco;OR67d-Gal4	palmitic_acid-3	10	1	6	2	-4
	pb133.2	UAS-EdOR41/UAS-EgOrco;OR67d-Gal4	palmitic_acid-3	10	1	0	0	0
	pb133.3	UAS-EdOR41/UAS-EgOrco;OR67d-Gal4	palmitic_acid-3	10	1	0	2	2
	pb134.1	UAS-EdOR41/UAS-EgOrco;OR67d-Gal4	palmitic_acid-3	10	1	6	6	0
	pb134.2	UAS-EdOR41/UAS-EgOrco;OR67d-Gal4	palmitic_acid-3	10	1	0	2	2
	pb134.3	UAS-EdOR41/UAS-EgOrco;OR67d-Gal4	palmitic_acid-3	10	1	0	8	8
	pb135.3	UAS-EdOR41/UAS-EgOrco;OR67d-Gal4	palmitic_acid-3	10	1	2	0	-2
	pb103.2	UAS-EdOR41/UAS-EgOrco;OR67d-Gal4	paraffinwax	10	1	6	4	-2
	pb104.1	UAS-EdOR41/UAS-EgOrco;OR67d-Gal4	paraffinwax	10	1	8	2	-6
	pb104.2	UAS-EdOR41/UAS-EgOrco;OR67d-Gal4	paraffinwax	10	1	0	0	0
	pb104.3	UAS-EdOR41/UAS-EgOrco;OR67d-Gal4	paraffinwax	10	1	2	0	-2
	pb105.2	UAS-EdOR41/UAS-EgOrco;OR67d-Gal4	paraffinwax	10	1	0	0	0
	pb133.1	UAS-EdOR41/UAS-EgOrco;OR67d-Gal4	stearic_acid-3	10	1	0	6	6
	pb133.2	UAS-EdOR41/UAS-EgOrco;OR67d-Gal4	stearic_acid-3	10	1	0	0	0
	pb133.3	UAS-EdOR41/UAS-EgOrco;OR67d-Gal4	stearic_acid-3	10	1	10	6	-4
	pb134.1	UAS-EdOR41/UAS-EgOrco;OR67d-Gal4	stearic_acid-3	10	1	8	4	-4
	pb134.2	UAS-EdOR41/UAS-EgOrco;OR67d-Gal4	stearic_acid-3	10	1	2	0	-2
	pb134.3	UAS-EdOR41/UAS-EgOrco;OR67d-Gal4	stearic_acid-3	10	1	4	0	-4
	pb135.3	UAS-EdOR41/UAS-EgOrco;OR67d-Gal4	stearic_acid-3	10	1	2	4	2
	pb92.1	UAS-EdOR41/UAS-EgOrco;OR67d-Gal4	terpinen-4-ol	10	1	8	16	8
	pb92.2	UAS-EdOR41/UAS-EgOrco;OR67d-Gal4	terpinen-4-ol	10	1	0	4	4
	pb93.1	UAS-EdOR41/UAS-EgOrco;OR67d-Gal4	terpinen-4-ol	10	1	0	4	4
	pb93.2	UAS-EdOR41/UAS-EgOrco;OR67d-Gal4	terpinen-4-ol	10	1	0	0	0
	pb95.2	UAS-EdOR41/UAS-EgOrco;OR67d-Gal4	terpinen-4-ol	10	1	2	0	-2
	pb96.4	UAS-EvOR41/UAS-EgOrco;OR67d-Gal4	1-octadecanol	10	1	18	20	2
	pb97.1	UAS-EvOR41/UAS-EgOrco;OR67d-Gal4	1-octadecanol	10	1	4	16	12
	pb98.1	UAS-EvOR41/UAS-EgOrco;OR67d-Gal4	1-octadecanol	10	1	4	4	0
	pb99.1	UAS-EvOR41/UAS-EgOrco;OR67d-Gal4	1-octadecanol	10	1	10	12	2
	pb99.3	UAS-EvOR41/UAS-EgOrco;OR67d-Gal4	1-octadecanol	10	1	4	8	4
	pb100.2	UAS-EvOR41/UAS-EgOrco;OR67d-Gal4	1-octadecanol	10	1	12	4	-8
	pb84.1	UAS-EvOR41/UAS-EgOrco;OR67d-Gal4	1.4-dimethoxybenzene	10	1	4	6	2
	pb84.3	UAS-EvOR41/UAS-EgOrco;OR67d-Gal4	1.4-dimethoxybenzene	10	1	2	2	0
	pb84.4	UAS-EvOR41/UAS-EgOrco;OR67d-Gal4	1.4-dimethoxybenzene	10	1	2	0	-2
	pb85.1	UAS-EvOR41/UAS-EgOrco;OR67d-Gal4	1.4-dimethoxybenzene	10	1	4	4	0
	pb85.2	UAS-EvOR41/UAS-EgOrco;OR67d-Gal4	1.4-dimethoxybenzene	10	1	6	4	-2
	pb96.4	UAS-EvOR41/UAS-EgOrco;OR67d-Gal4	5-(Hydroxymethyl)furfural	10	1	12	12	0
	pb98.2	UAS-EvOR41/UAS-EgOrco;OR67d-Gal4	5-(Hydroxymethyl)furfural	10	1	4	4	0
	pb99.1	UAS-EvOR41/UAS-EgOrco;OR67d-Gal4	5-(Hydroxymethyl)furfural	10	1	4	8	4
	pb99.3	UAS-EvOR41/UAS-EgOrco;OR67d-Gal4	5-(Hydroxymethyl)furfural	10	1	0	4	4
	pb99.4	UAS-EvOR41/UAS-EgOrco;OR67d-Gal4	5-(Hydroxymethyl)furfural	10	1	6	8	2
	pb100.1	UAS-EvOR41/UAS-EgOrco;OR67d-Gal4	5-(Hydroxymethyl)furfural	10	1	8	6	-2
	pb100.2	UAS-EvOR41/UAS-EgOrco;OR67d-Gal4	5-(Hydroxymethyl)furfural	10	1	4	4	0
	pb116.1	UAS-EvOR41/UAS-EgOrco;OR67d-Gal4	arachidic_acid	10	1	12	12	0
	pb119.2	UAS-EvOR41/UAS-EgOrco;OR67d-Gal4	arachidic_acid	10	1	16	16	0
	pb119.3	UAS-EvOR41/UAS-EgOrco;OR67d-Gal4	arachidic_acid	10	1	26	32	6
	pb126.1	UAS-EvOR41/UAS-EgOrco;OR67d-Gal4	arachidic_acid	10	1	10	10	0
	pb127.1	UAS-EvOR41/UAS-EgOrco;OR67d-Gal4	arachidic_acid	10	1	14	0	-14
	pb127.3	UAS-EvOR41/UAS-EgOrco;OR67d-Gal4	arachidic_acid	10	1	28	24	-4
	pb128.1	UAS-EvOR41/UAS-EgOrco;OR67d-Gal4	arachidic_acid	10	1	30	34	4
	pb128.3	UAS-EvOR41/UAS-EgOrco;OR67d-Gal4	arachidic_acid	10	1	20	10	-10
	pb96.3	UAS-EvOR41/UAS-EgOrco;OR67d-Gal4	beeswax	10	1	14	68	54
	pb96.4	UAS-EvOR41/UAS-EgOrco;OR67d-Gal4	beeswax	10	1	14	66	52
	pb97.1	UAS-EvOR41/UAS-EgOrco;OR67d-Gal4	beeswax	10	1	4	28	24
	pb98.1	UAS-EvOR41/UAS-EgOrco;OR67d-Gal4	beeswax	10	1	6	24	18
	pb98.2	UAS-EvOR41/UAS-EgOrco;OR67d-Gal4	beeswax	10	1	0	28	28
	pb99.1	UAS-EvOR41/UAS-EgOrco;OR67d-Gal4	beeswax	10	1	20	50	30
	pb99.2	UAS-EvOR41/UAS-EgOrco;OR67d-Gal4	beeswax	10	1	0	30	30
	pb100.1	UAS-EvOR41/UAS-EgOrco;OR67d-Gal4	beeswax	10	1	2	30	28
	pb100.2	UAS-EvOR41/UAS-EgOrco;OR67d-Gal4	beeswax	10	1	6	32	26
	pb113.1	UAS-EvOR41/UAS-EgOrco;OR67d-Gal4	behenic_acid	10	1	28	28	0
	pb116.1	UAS-EvOR41/UAS-EgOrco;OR67d-Gal4	behenic_acid	10	1	6	6	0
	pb119.2	UAS-EvOR41/UAS-EgOrco;OR67d-Gal4	behenic_acid	10	1	24	26	2
	pb119.3	UAS-EvOR41/UAS-EgOrco;OR67d-Gal4	behenic_acid	10	1	16	28	12
	pb127.2	UAS-EvOR41/UAS-EgOrco;OR67d-Gal4	behenic_acid	10	1	30	20	-10
	pb127.3	UAS-EvOR41/UAS-EgOrco;OR67d-Gal4	behenic_acid	10	1	24	10	-14
	pb128.1	UAS-EvOR41/UAS-EgOrco;OR67d-Gal4	behenic_acid	10	1	20	22	2
	pb128.3	UAS-EvOR41/UAS-EgOrco;OR67d-Gal4	behenic_acid	10	1	16	8	-8
	pb84.1	UAS-EvOR41/UAS-EgOrco;OR67d-Gal4	benzylbenzoate	10	1	4	6	2
	pb84.2	UAS-EvOR41/UAS-EgOrco;OR67d-Gal4	benzylbenzoate	10	1	6	10	4
	pb84.3	UAS-EvOR41/UAS-EgOrco;OR67d-Gal4	benzylbenzoate	10	1	4	4	0
	pb85.1	UAS-EvOR41/UAS-EgOrco;OR67d-Gal4	benzylbenzoate	10	1	8	0	-8
	pb85.2	UAS-EvOR41/UAS-EgOrco;OR67d-Gal4	benzylbenzoate	10	1	4	4	0
	pb83.4	UAS-EvOR41/UAS-EgOrco;OR67d-Gal4	cVA	10	1	8	8	0
	pb84.1	UAS-EvOR41/UAS-EgOrco;OR67d-Gal4	cVA	10	1	8	4	-4
	pb84.2	UAS-EvOR41/UAS-EgOrco;OR67d-Gal4	cVA	10	1	6	4	-2
	pb84.3	UAS-EvOR41/UAS-EgOrco;OR67d-Gal4	cVA	10	1	0	0	0
	pb130.2	UAS-EvOR41/UAS-EgOrco;OR67d-Gal4	cVA	10	1	18	28	10
	pb130.3	UAS-EvOR41/UAS-EgOrco;OR67d-Gal4	cVA	10	1	14	8	-6
	pb131.1	UAS-EvOR41/UAS-EgOrco;OR67d-Gal4	cVA	10	1	4	8	4
	pb131.3	UAS-EvOR41/UAS-EgOrco;OR67d-Gal4	cVA	10	1	10	14	4
	pb132.1	UAS-EvOR41/UAS-EgOrco;OR67d-Gal4	cVA	10	1	20	12	-8
	pb96.2	UAS-EvOR41/UAS-EgOrco;OR67d-Gal4	delta-tetradecalactone	10	1	18	28	10
	pb96.4	UAS-EvOR41/UAS-EgOrco;OR67d-Gal4	delta-tetradecalactone	10	1	20	32	12
	pb98.1	UAS-EvOR41/UAS-EgOrco;OR67d-Gal4	delta-tetradecalactone	10	1	2	2	0
	pb99.1	UAS-EvOR41/UAS-EgOrco;OR67d-Gal4	delta-tetradecalactone	10	1	14	16	2
	pb99.2	UAS-EvOR41/UAS-EgOrco;OR67d-Gal4	delta-tetradecalactone	10	1	14	18	4
	pb99.3	UAS-EvOR41/UAS-EgOrco;OR67d-Gal4	delta-tetradecalactone	10	1	4	10	6
	pb100.1	UAS-EvOR41/UAS-EgOrco;OR67d-Gal4	delta-tetradecalactone	10	1	8	4	-4
	pb96.4	UAS-EvOR41/UAS-EgOrco;OR67d-Gal4	dentalwax	10	1	6	18	12
	pb97.1	UAS-EvOR41/UAS-EgOrco;OR67d-Gal4	dentalwax	10	1	6	16	10
	pb99.1	UAS-EvOR41/UAS-EgOrco;OR67d-Gal4	dentalwax	10	1	4	20	16
	pb99.3	UAS-EvOR41/UAS-EgOrco;OR67d-Gal4	dentalwax	10	1	0	2	2
	pb100.2	UAS-EvOR41/UAS-EgOrco;OR67d-Gal4	dentalwax	10	1	6	4	-2
	pb130.1	UAS-EvOR41/UAS-EgOrco;OR67d-Gal4	dodecanoic_acid-3	10	1	12	24	12
	pb130.2	UAS-EvOR41/UAS-EgOrco;OR67d-Gal4	dodecanoic_acid-3	10	1	16	32	16
	pb131.1	UAS-EvOR41/UAS-EgOrco;OR67d-Gal4	dodecanoic_acid-3	10	1	6	12	6
	pb131.3	UAS-EvOR41/UAS-EgOrco;OR67d-Gal4	dodecanoic_acid-3	10	1	8	18	10
	pb138.2	UAS-EvOR41/UAS-EgOrco;OR67d-Gal4	dodecanoic_acid-3	10	1	10	14	4
	pb96.2	UAS-EvOR41/UAS-EgOrco;OR67d-Gal4	dodecyl-acetate	10	1	30	34	4
	pb98.2	UAS-EvOR41/UAS-EgOrco;OR67d-Gal4	dodecyl-acetate	10	1	0	8	8
	pb99.1	UAS-EvOR41/UAS-EgOrco;OR67d-Gal4	dodecyl-acetate	10	1	6	8	2
	pb99.3	UAS-EvOR41/UAS-EgOrco;OR67d-Gal4	dodecyl-acetate	10	1	2	2	0
	pb99.4	UAS-EvOR41/UAS-EgOrco;OR67d-Gal4	dodecyl-acetate	10	1	2	0	-2
	pb100.1	UAS-EvOR41/UAS-EgOrco;OR67d-Gal4	dodecyl-acetate	10	1	2	0	-2
	pb82.1	UAS-EvOR41/UAS-EgOrco;OR67d-Gal4	edil	10	1	8	48	40
	pb82.2	UAS-EvOR41/UAS-EgOrco;OR67d-Gal4	edil	10	1	10	34	24
	pb82.4	UAS-EvOR41/UAS-EgOrco;OR67d-Gal4	edil	10	1	2	26	24
	pb82.5	UAS-EvOR41/UAS-EgOrco;OR67d-Gal4	edil	10	1	4	46	42
	pb83.1	UAS-EvOR41/UAS-EgOrco;OR67d-Gal4	edil	10	1	4	32	28
	pb83.2	UAS-EvOR41/UAS-EgOrco;OR67d-Gal4	edil	10	1	6	42	36
	pb83.3	UAS-EvOR41/UAS-EgOrco;OR67d-Gal4	edil	10	1	2	22	20
	pb83.4	UAS-EvOR41/UAS-EgOrco;OR67d-Gal4	edil	10	1	8	30	22
	pb85.1	UAS-EvOR41/UAS-EgOrco;OR67d-Gal4	edil	10	1	4	36	32
	pb96.4	UAS-EvOR41/UAS-EgOrco;OR67d-Gal4	edil	10	1	6	30	24
	pb98.1	UAS-EvOR41/UAS-EgOrco;OR67d-Gal4	edil	10	1	2	24	22
	pb99.1	UAS-EvOR41/UAS-EgOrco;OR67d-Gal4	edil	10	1	14	28	14
	pb99.4	UAS-EvOR41/UAS-EgOrco;OR67d-Gal4	edil	10	1	6	42	36
	pb82.3	UAS-EvOR41/UAS-EgOrco;OR67d-Gal4	efla	10	1	2	0	-2
	pb82.5	UAS-EvOR41/UAS-EgOrco;OR67d-Gal4	efla	10	1	10	6	-4
	pb83.1	UAS-EvOR41/UAS-EgOrco;OR67d-Gal4	efla	10	1	6	4	-2
	pb83.2	UAS-EvOR41/UAS-EgOrco;OR67d-Gal4	efla	10	1	4	6	2
	pb83.3	UAS-EvOR41/UAS-EgOrco;OR67d-Gal4	efla	10	1	4	10	6
	pb82.3	UAS-EvOR41/UAS-EgOrco;OR67d-Gal4	eimp	10	1	2	2	0
	pb82.5	UAS-EvOR41/UAS-EgOrco;OR67d-Gal4	eimp	10	1	4	4	0
	pb83.1	UAS-EvOR41/UAS-EgOrco;OR67d-Gal4	eimp	10	1	0	0	0
	pb83.2	UAS-EvOR41/UAS-EgOrco;OR67d-Gal4	eimp	10	1	4	4	0
	pb83.3	UAS-EvOR41/UAS-EgOrco;OR67d-Gal4	eimp	10	1	4	4	0
	pb82.4	UAS-EvOR41/UAS-EgOrco;OR67d-Gal4	etoh	10	1	4	8	4
	pb83.1	UAS-EvOR41/UAS-EgOrco;OR67d-Gal4	etoh	10	1	6	12	6
	pb83.2	UAS-EvOR41/UAS-EgOrco;OR67d-Gal4	etoh	10	1	4	6	2
	pb83.3	UAS-EvOR41/UAS-EgOrco;OR67d-Gal4	etoh	10	1	2	12	10
	pb96.2	UAS-EvOR41/UAS-EgOrco;OR67d-Gal4	etoh	10	1	20	24	4
	pb96.4	UAS-EvOR41/UAS-EgOrco;OR67d-Gal4	etoh	10	1	10	20	10
	pb97.2	UAS-EvOR41/UAS-EgOrco;OR67d-Gal4	etoh	10	1	12	24	12
	pb98.1	UAS-EvOR41/UAS-EgOrco;OR67d-Gal4	etoh	10	1	6	12	6
	pb99.1	UAS-EvOR41/UAS-EgOrco;OR67d-Gal4	etoh	10	1	10	18	8
	pb99.3	UAS-EvOR41/UAS-EgOrco;OR67d-Gal4	etoh	10	1	14	12	-2
	pb100.1	UAS-EvOR41/UAS-EgOrco;OR67d-Gal4	etoh	10	1	8	6	-2
	pb82.3	UAS-EvOR41/UAS-EgOrco;OR67d-Gal4	etri	10	1	0	0	0
	pb82.5	UAS-EvOR41/UAS-EgOrco;OR67d-Gal4	etri	10	1	8	4	-4
	pb83.1	UAS-EvOR41/UAS-EgOrco;OR67d-Gal4	etri	10	1	4	0	-4
	pb83.2	UAS-EvOR41/UAS-EgOrco;OR67d-Gal4	etri	10	1	10	8	-2
	pb83.3	UAS-EvOR41/UAS-EgOrco;OR67d-Gal4	etri	10	1	8	6	-2
	pb84.1	UAS-EvOR41/UAS-EgOrco;OR67d-Gal4	eugenol	10	1	4	8	4
	pb84.2	UAS-EvOR41/UAS-EgOrco;OR67d-Gal4	eugenol	10	1	4	6	2
	pb84.3	UAS-EvOR41/UAS-EgOrco;OR67d-Gal4	eugenol	10	1	8	6	-2
	pb85.1	UAS-EvOR41/UAS-EgOrco;OR67d-Gal4	eugenol	10	1	0	0	0
	pb85.2	UAS-EvOR41/UAS-EgOrco;OR67d-Gal4	eugenol	10	1	4	0	-4
	pb82.1	UAS-EvOR41/UAS-EgOrco;OR67d-Gal4	evir	10	1	6	6	0
	pb82.3	UAS-EvOR41/UAS-EgOrco;OR67d-Gal4	evir	10	1	4	2	-2
	pb82.5	UAS-EvOR41/UAS-EgOrco;OR67d-Gal4	evir	10	1	6	4	-2
	pb83.1	UAS-EvOR41/UAS-EgOrco;OR67d-Gal4	evir	10	1	10	2	-8
	pb83.2	UAS-EvOR41/UAS-EgOrco;OR67d-Gal4	evir	10	1	10	8	-2
	pb83.3	UAS-EvOR41/UAS-EgOrco;OR67d-Gal4	evir	10	1	6	8	2
	pb131.5	UAS-EvOR41/UAS-EgOrco;OR67d-Gal4	female	10	1	4	10	6
	pb131.6	UAS-EvOR41/UAS-EgOrco;OR67d-Gal4	female	10	1	16	22	6
	pb132.1	UAS-EvOR41/UAS-EgOrco;OR67d-Gal4	female	10	1	24	26	2
	pb132.2	UAS-EvOR41/UAS-EgOrco;OR67d-Gal4	female	10	1	18	28	10
	pb132.3	UAS-EvOR41/UAS-EgOrco;OR67d-Gal4	female	10	1	8	22	14
	pb82.1	UAS-EvOR41/UAS-EgOrco;OR67d-Gal4	hexane	10	1	4	4	0
	pb82.3	UAS-EvOR41/UAS-EgOrco;OR67d-Gal4	hexane	10	1	4	4	0
	pb82.4	UAS-EvOR41/UAS-EgOrco;OR67d-Gal4	hexane	10	1	6	8	2
	pb83.1	UAS-EvOR41/UAS-EgOrco;OR67d-Gal4	hexane	10	1	0	2	2
	pb83.2	UAS-EvOR41/UAS-EgOrco;OR67d-Gal4	hexane	10	1	8	4	-4
	pb83.3	UAS-EvOR41/UAS-EgOrco;OR67d-Gal4	hexane	10	1	8	4	-4
	pb84.1	UAS-EvOR41/UAS-EgOrco;OR67d-Gal4	hexane	10	1	4	2	-2
	pb84.2	UAS-EvOR41/UAS-EgOrco;OR67d-Gal4	hexane	10	1	0	6	6
	pb84.3	UAS-EvOR41/UAS-EgOrco;OR67d-Gal4	hexane	10	1	0	4	4
	pb85.1	UAS-EvOR41/UAS-EgOrco;OR67d-Gal4	hexane	10	1	6	4	-2
	pb82.3	UAS-EvOR41/UAS-EgOrco;OR67d-Gal4	hndb	10	1	2	18	16
	pb83.1	UAS-EvOR41/UAS-EgOrco;OR67d-Gal4	hndb	10	1	8	30	22
	pb83.2	UAS-EvOR41/UAS-EgOrco;OR67d-Gal4	hndb	10	1	8	26	18
	pb83.3	UAS-EvOR41/UAS-EgOrco;OR67d-Gal4	hndb	10	1	4	16	12
	pb83.4	UAS-EvOR41/UAS-EgOrco;OR67d-Gal4	hndb	10	1	4	24	20
	pb131.4	UAS-EvOR41/UAS-EgOrco;OR67d-Gal4	L97	10	1	4	4	0
	pb131.6	UAS-EvOR41/UAS-EgOrco;OR67d-Gal4	L97	10	1	8	6	-2
	pb132.1	UAS-EvOR41/UAS-EgOrco;OR67d-Gal4	L97	10	1	10	12	2
	pb132.2	UAS-EvOR41/UAS-EgOrco;OR67d-Gal4	L97	10	1	20	14	-6
	pb132.3	UAS-EvOR41/UAS-EgOrco;OR67d-Gal4	L97	10	1	4	4	0
	pb131.5	UAS-EvOR41/UAS-EgOrco;OR67d-Gal4	male	10	1	8	10	2
	pb131.6	UAS-EvOR41/UAS-EgOrco;OR67d-Gal4	male	10	1	8	6	-2
	pb132.1	UAS-EvOR41/UAS-EgOrco;OR67d-Gal4	male	10	1	10	8	-2
	pb132.2	UAS-EvOR41/UAS-EgOrco;OR67d-Gal4	male	10	1	12	16	4
	pb132.3	UAS-EvOR41/UAS-EgOrco;OR67d-Gal4	male	10	1	10	8	-2
	pb84.1	UAS-EvOR41/UAS-EgOrco;OR67d-Gal4	methylsalicilate	10	1	6	6	0
	pb84.3	UAS-EvOR41/UAS-EgOrco;OR67d-Gal4	methylsalicilate	10	1	8	2	-6
	pb84.4	UAS-EvOR41/UAS-EgOrco;OR67d-Gal4	methylsalicilate	10	1	6	0	-6
	pb85.1	UAS-EvOR41/UAS-EgOrco;OR67d-Gal4	methylsalicilate	10	1	4	0	-4
	pb85.2	UAS-EvOR41/UAS-EgOrco;OR67d-Gal4	methylsalicilate	10	1	4	2	-2
	pb129.1	UAS-EvOR41/UAS-EgOrco;OR67d-Gal4	myristic_acid-3	10	1	12	44	32
	pb130.1	UAS-EvOR41/UAS-EgOrco;OR67d-Gal4	myristic_acid-3	10	1	10	42	32
	pb130.2	UAS-EvOR41/UAS-EgOrco;OR67d-Gal4	myristic_acid-3	10	1	16	58	42
	pb130.4	UAS-EvOR41/UAS-EgOrco;OR67d-Gal4	myristic_acid-3	10	1	26	62	36
	pb131.1	UAS-EvOR41/UAS-EgOrco;OR67d-Gal4	myristic_acid-3	10	1	14	52	38
	pb131.3	UAS-EvOR41/UAS-EgOrco;OR67d-Gal4	myristic_acid-3	10	1	12	60	48
	pb129.2	UAS-EvOR41/UAS-EgOrco;OR67d-Gal4	nestwax	10	1	16	38	22
	pb130.1	UAS-EvOR41/UAS-EgOrco;OR67d-Gal4	nestwax	10	1	14	30	16
	pb130.2	UAS-EvOR41/UAS-EgOrco;OR67d-Gal4	nestwax	10	1	10	44	34
	pb130.3	UAS-EvOR41/UAS-EgOrco;OR67d-Gal4	nestwax	10	1	6	34	28
	pb131.1	UAS-EvOR41/UAS-EgOrco;OR67d-Gal4	nestwax	10	1	16	40	24
	pb131.3	UAS-EvOR41/UAS-EgOrco;OR67d-Gal4	nestwax	10	1	14	44	30
	pb82.4	UAS-EvOR41/UAS-EgOrco;OR67d-Gal4	oil	10	1	8	8	0
	pb83.1	UAS-EvOR41/UAS-EgOrco;OR67d-Gal4	oil	10	1	4	4	0
	pb83.2	UAS-EvOR41/UAS-EgOrco;OR67d-Gal4	oil	10	1	2	6	4
	pb83.3	UAS-EvOR41/UAS-EgOrco;OR67d-Gal4	oil	10	1	6	4	-2
	pb84.1	UAS-EvOR41/UAS-EgOrco;OR67d-Gal4	oil	10	1	2	6	4
	pb84.3	UAS-EvOR41/UAS-EgOrco;OR67d-Gal4	oil	10	1	4	6	2
	pb85.1	UAS-EvOR41/UAS-EgOrco;OR67d-Gal4	oil	10	1	12	4	-8
	pb129.1	UAS-EvOR41/UAS-EgOrco;OR67d-Gal4	palmitic_acid-3	10	1	14	90	76
	pb130.1	UAS-EvOR41/UAS-EgOrco;OR67d-Gal4	palmitic_acid-3	10	1	10	78	68
	pb130.2	UAS-EvOR41/UAS-EgOrco;OR67d-Gal4	palmitic_acid-3	10	1	14	62	48
	pb131.1	UAS-EvOR41/UAS-EgOrco;OR67d-Gal4	palmitic_acid-3	10	1	10	118	108
	pb131.3	UAS-EvOR41/UAS-EgOrco;OR67d-Gal4	palmitic_acid-3	10	1	6	96	90
	pb96.4	UAS-EvOR41/UAS-EgOrco;OR67d-Gal4	paraffinwax	10	1	22	14	-8
	pb98.1	UAS-EvOR41/UAS-EgOrco;OR67d-Gal4	paraffinwax	10	1	6	10	4
	pb98.2	UAS-EvOR41/UAS-EgOrco;OR67d-Gal4	paraffinwax	10	1	0	2	2
	pb99.1	UAS-EvOR41/UAS-EgOrco;OR67d-Gal4	paraffinwax	10	1	18	16	-2
	pb99.2	UAS-EvOR41/UAS-EgOrco;OR67d-Gal4	paraffinwax	10	1	6	6	0
	pb100.1	UAS-EvOR41/UAS-EgOrco;OR67d-Gal4	paraffinwax	10	1	4	10	6
	pb129.1	UAS-EvOR41/UAS-EgOrco;OR67d-Gal4	stearic_acid-3	10	1	10	30	20
	pb130.1	UAS-EvOR41/UAS-EgOrco;OR67d-Gal4	stearic_acid-3	10	1	10	24	14
	pb130.2	UAS-EvOR41/UAS-EgOrco;OR67d-Gal4	stearic_acid-3	10	1	12	38	26
	pb130.4	UAS-EvOR41/UAS-EgOrco;OR67d-Gal4	stearic_acid-3	10	1	8	34	26
	pb131.1	UAS-EvOR41/UAS-EgOrco;OR67d-Gal4	stearic_acid-3	10	1	8	12	4
	pb131.3	UAS-EvOR41/UAS-EgOrco;OR67d-Gal4	stearic_acid-3	10	1	6	24	18
	pb84.1	UAS-EvOR41/UAS-EgOrco;OR67d-Gal4	terpinen-4-ol	10	1	6	2	-4
	pb84.2	UAS-EvOR41/UAS-EgOrco;OR67d-Gal4	terpinen-4-ol	10	1	10	6	-4
	pb84.3	UAS-EvOR41/UAS-EgOrco;OR67d-Gal4	terpinen-4-ol	10	1	4	4	0
	pb85.1	UAS-EvOR41/UAS-EgOrco;OR67d-Gal4	terpinen-4-ol	10	1	4	4	0
	pb85.2	UAS-EvOR41/UAS-EgOrco;OR67d-Gal4	terpinen-4-ol	10	1	8	8	0

## Sheet: Figure 4d
Figure 4d
	sensillum ID	receptor	scent [-number indicates log concentration]	volume	puff_length_sec	spikes_before_per_sec	spikes_after_per_sec	delta_spike
	pb149.1	UAS-EdOR41/UAS-EdOrco;OR67d-Gal4	hndb-4	10	1	0	8	8
	pb149.1	UAS-EdOR41/UAS-EdOrco;OR67d-Gal4	hndb-3	10	1	2	22	20
	pb149.1	UAS-EdOR41/UAS-EdOrco;OR67d-Gal4	hndb-2	10	1	4	24	20
	pb149.1	UAS-EdOR41/UAS-EdOrco;OR67d-Gal4	hndb-1	10	1	6	36	30
	pb150.1	UAS-EdOR41/UAS-EdOrco;OR67d-Gal4	hndb-4	10	1	2	6	4
	pb150.1	UAS-EdOR41/UAS-EdOrco;OR67d-Gal4	hndb-3	10	1	2	10	8
	pb150.1	UAS-EdOR41/UAS-EdOrco;OR67d-Gal4	hndb-2	10	1	4	26	22
	pb150.1	UAS-EdOR41/UAS-EdOrco;OR67d-Gal4	hndb-1	10	1	8	32	24
	pb151.1	UAS-EdOR41/UAS-EdOrco;OR67d-Gal4	hndb-4	10	1	2	0	-2
	pb151.1	UAS-EdOR41/UAS-EdOrco;OR67d-Gal4	hndb-3	10	1	0	8	8
	pb151.1	UAS-EdOR41/UAS-EdOrco;OR67d-Gal4	hndb-2	10	1	0	18	18
	pb151.1	UAS-EdOR41/UAS-EdOrco;OR67d-Gal4	hndb-1	10	1	2	28	26
	pb152.1	UAS-EdOR41/UAS-EdOrco;OR67d-Gal4	hndb-4	10	1	0	8	8
	pb152.1	UAS-EdOR41/UAS-EdOrco;OR67d-Gal4	hndb-3	10	1	2	10	8
	pb152.1	UAS-EdOR41/UAS-EdOrco;OR67d-Gal4	hndb-2	10	1	2	18	16
	pb152.1	UAS-EdOR41/UAS-EdOrco;OR67d-Gal4	hndb-1	10	1	4	30	26
	pb153.1	UAS-EdOR41/UAS-EdOrco;OR67d-Gal4	hndb-4	10	1	2	6	4
	pb153.1	UAS-EdOR41/UAS-EdOrco;OR67d-Gal4	hndb-3	10	1	0	12	12
	pb153.1	UAS-EdOR41/UAS-EdOrco;OR67d-Gal4	hndb-2	10	1	4	22	18
	pb153.1	UAS-EdOR41/UAS-EdOrco;OR67d-Gal4	hndb-1	10	1	2	22	20
	pb154.1	UAS-EdOR41/UAS-EdOrco;OR67d-Gal4	hndb-4	10	1	2	4	2
	pb154.1	UAS-EdOR41/UAS-EdOrco;OR67d-Gal4	hndb-3	10	1	6	12	6
	pb154.1	UAS-EdOR41/UAS-EdOrco;OR67d-Gal4	hndb-2	10	1	8	24	16
	pb154.1	UAS-EdOR41/UAS-EdOrco;OR67d-Gal4	hndb-1	10	1	4	26	22
	pb155.1	UAS-EdOR41/UAS-EdOrco;OR67d-Gal4	hndb-5	10	1	0	4	4
	pb156.1	UAS-EdOR41/UAS-EdOrco;OR67d-Gal4	hndb-5	10	1	0	0	0
	pb157.1	UAS-EdOR41/UAS-EdOrco;OR67d-Gal4	hndb-5	10	1	2	0	-2
	pb158.1	UAS-EdOR41/UAS-EdOrco;OR67d-Gal4	hndb-5	10	1	0	0	0
	pb159.1	UAS-EdOR41/UAS-EdOrco;OR67d-Gal4	hndb-5	10	1	4	4	0
	pb161.1	UAS-EdOR41/UAS-EdOrco;OR67d-Gal4	hndb-6	10	1	0	4	4
	pb162.1	UAS-EdOR41/UAS-EdOrco;OR67d-Gal4	hndb-6	10	1	0	4	4
	pb163.1	UAS-EdOR41/UAS-EdOrco;OR67d-Gal4	hndb-6	10	1	2	2	0
	pb165.1	UAS-EdOR41/UAS-EdOrco;OR67d-Gal4	hndb-6	10	1	0	0	0
	pb166.1	UAS-EdOR41/UAS-EdOrco;OR67d-Gal4	hndb-6	10	1	0	2	2
	pb167.1	UAS-EdOR41/UAS-EdOrco;OR67d-Gal4	hndb-6	10	1	2	2	0
	pb168.1	UAS-EdOR41/UAS-EdOrco;OR67d-Gal4	hndb-6	10	1	4	0	-4
	pb169.1	UAS-EvOR41/UAS-EdOrco;OR67d-Gal4	hndb-6	10	1	6	6	0
	pb169.1	UAS-EvOR41/UAS-EdOrco;OR67d-Gal4	hndb-5	10	1	4	4	0
	pb169.1	UAS-EvOR41/UAS-EdOrco;OR67d-Gal4	hndb-4	10	1	8	6	-2
	pb169.1	UAS-EvOR41/UAS-EdOrco;OR67d-Gal4	hndb-3	10	1	10	6	-4
	pb169.1	UAS-EvOR41/UAS-EdOrco;OR67d-Gal4	hndb-2	10	1	4	28	24
	pb169.1	UAS-EvOR41/UAS-EdOrco;OR67d-Gal4	hndb-1	10	1	0	24	24
	pb170.1	UAS-EvOR41/UAS-EdOrco;OR67d-Gal4	hndb-6	10	1	8	4	-4
	pb170.1	UAS-EvOR41/UAS-EdOrco;OR67d-Gal4	hndb-5	10	1	6	10	4
	pb170.1	UAS-EvOR41/UAS-EdOrco;OR67d-Gal4	hndb-4	10	1	0	2	2
	pb170.1	UAS-EvOR41/UAS-EdOrco;OR67d-Gal4	hndb-2	10	1	4	20	16
	pb171.1	UAS-EvOR41/UAS-EdOrco;OR67d-Gal4	hndb-6	10	1	4	4	0
	pb171.1	UAS-EvOR41/UAS-EdOrco;OR67d-Gal4	hndb-5	10	1	8	4	-4
	pb171.1	UAS-EvOR41/UAS-EdOrco;OR67d-Gal4	hndb-4	10	1	4	6	2
	pb171.1	UAS-EvOR41/UAS-EdOrco;OR67d-Gal4	hndb-3	10	1	8	10	2
	pb171.1	UAS-EvOR41/UAS-EdOrco;OR67d-Gal4	hndb-2	10	1	10	28	18
	pb171.1	UAS-EvOR41/UAS-EdOrco;OR67d-Gal4	hndb-1	10	1	4	38	34
	pb172.1	UAS-EvOR41/UAS-EdOrco;OR67d-Gal4	hndb-6	10	1	4	8	4
	pb172.1	UAS-EvOR41/UAS-EdOrco;OR67d-Gal4	hndb-5	10	1	2	2	0
	pb172.1	UAS-EvOR41/UAS-EdOrco;OR67d-Gal4	hndb-4	10	1	2	2	0
	pb172.1	UAS-EvOR41/UAS-EdOrco;OR67d-Gal4	hndb-3	10	1	6	12	6
	pb172.1	UAS-EvOR41/UAS-EdOrco;OR67d-Gal4	hndb-2	10	1	2	20	18
	pb172.1	UAS-EvOR41/UAS-EdOrco;OR67d-Gal4	hndb-1	10	1	6	30	24
	pb173.1	UAS-EvOR41/UAS-EdOrco;OR67d-Gal4	hndb-6	10	1	6	6	0
	pb173.1	UAS-EvOR41/UAS-EdOrco;OR67d-Gal4	hndb-5	10	1	10	8	-2
	pb173.1	UAS-EvOR41/UAS-EdOrco;OR67d-Gal4	hndb-4	10	1	6	8	2
	pb173.1	UAS-EvOR41/UAS-EdOrco;OR67d-Gal4	hndb-3	10	1	8	8	0
	pb174.1	UAS-EvOR41/UAS-EdOrco;OR67d-Gal4	hndb-6	10	1	10	12	2
	pb174.1	UAS-EvOR41/UAS-EdOrco;OR67d-Gal4	hndb-5	10	1	6	8	2
	pb174.1	UAS-EvOR41/UAS-EdOrco;OR67d-Gal4	hndb-4	10	1	4	8	4
	pb174.1	UAS-EvOR41/UAS-EdOrco;OR67d-Gal4	hndb-3	10	1	2	12	10
	pb174.1	UAS-EvOR41/UAS-EdOrco;OR67d-Gal4	hndb-2	10	1	6	20	14
	pb174.1	UAS-EvOR41/UAS-EdOrco;OR67d-Gal4	hndb-1	10	1	8	36	28
	pb176.1	UAS-EvOR41/UAS-EdOrco;OR67d-Gal4	hndb-6	10	1	18	20	2
	pb176.1	UAS-EvOR41/UAS-EdOrco;OR67d-Gal4	hndb-5	10	1	20	18	-2
	pb176.1	UAS-EvOR41/UAS-EdOrco;OR67d-Gal4	hndb-4	10	1	18	20	2
	pb176.1	UAS-EvOR41/UAS-EdOrco;OR67d-Gal4	hndb-3	10	1	12	26	14
	pb176.1	UAS-EvOR41/UAS-EdOrco;OR67d-Gal4	hndb-2	10	1	22	44	22
	pb176.1	UAS-EvOR41/UAS-EdOrco;OR67d-Gal4	hndb-1	10	1	34	58	24
	pb177.2	UAS-EgOrco/UAS-EgOrco;OR67d-Gal4	hndb-1	10	1	0	0	0
	pb178.1	UAS-EgOrco/UAS-EgOrco;OR67d-Gal4	hndb-1	10	1	0	0	0
	pb179.2	UAS-EgOrco/UAS-EgOrco;OR67d-Gal4	hndb-1	10	1	2	4	2
	pb180.1	UAS-EgOrco/UAS-EgOrco;OR67d-Gal4	hndb-1	10	1	0	0	0
	pb181.2	UAS-EgOrco/UAS-EgOrco;OR67d-Gal4	hndb-1	10	1	0	0	0
	pb177.2	UAS-EgOrco/UAS-EgOrco;OR67d-Gal4	hndb-2	10	1	0	0	0
	pb178.1	UAS-EgOrco/UAS-EgOrco;OR67d-Gal4	hndb-2	10	1	0	0	0
	pb179.2	UAS-EgOrco/UAS-EgOrco;OR67d-Gal4	hndb-2	10	1	2	4	2
	pb180.1	UAS-EgOrco/UAS-EgOrco;OR67d-Gal4	hndb-2	10	1	0	0	0
	pb181.2	UAS-EgOrco/UAS-EgOrco;OR67d-Gal4	hndb-2	10	1	0	0	0
	pb177.2	UAS-EgOrco/UAS-EgOrco;OR67d-Gal4	hndb-3	10	1	0	0	0
	pb178.1	UAS-EgOrco/UAS-EgOrco;OR67d-Gal4	hndb-3	10	1	0	0	0
	pb179.2	UAS-EgOrco/UAS-EgOrco;OR67d-Gal4	hndb-3	10	1	2	6	4
	pb180.1	UAS-EgOrco/UAS-EgOrco;OR67d-Gal4	hndb-3	10	1	0	0	0
	pb181.2	UAS-EgOrco/UAS-EgOrco;OR67d-Gal4	hndb-3	10	1	0	0	0
	pb177.2	UAS-EgOrco/UAS-EgOrco;OR67d-Gal4	hndb-4	10	1	0	0	0
	pb178.1	UAS-EgOrco/UAS-EgOrco;OR67d-Gal4	hndb-4	10	1	0	0	0
	pb179.2	UAS-EgOrco/UAS-EgOrco;OR67d-Gal4	hndb-4	10	1	0	4	4
	pb180.1	UAS-EgOrco/UAS-EgOrco;OR67d-Gal4	hndb-4	10	1	0	0	0
	pb181.2	UAS-EgOrco/UAS-EgOrco;OR67d-Gal4	hndb-4	10	1	0	0	0
	pb177.2	UAS-EgOrco/UAS-EgOrco;OR67d-Gal4	hndb-5	10	1	0	0	0
	pb178.1	UAS-EgOrco/UAS-EgOrco;OR67d-Gal4	hndb-5	10	1	0	0	0
	pb179.2	UAS-EgOrco/UAS-EgOrco;OR67d-Gal4	hndb-5	10	1	2	6	4
	pb180.1	UAS-EgOrco/UAS-EgOrco;OR67d-Gal4	hndb-5	10	1	0	0	0
	pb181.2	UAS-EgOrco/UAS-EgOrco;OR67d-Gal4	hndb-5	10	1	0	0	0
	pb177.2	UAS-EgOrco/UAS-EgOrco;OR67d-Gal4	hndb-6	10	1	0	0	0
	pb178.1	UAS-EgOrco/UAS-EgOrco;OR67d-Gal4	hndb-6	10	1	0	0	0
	pb179.2	UAS-EgOrco/UAS-EgOrco;OR67d-Gal4	hndb-6	10	1	2	4	2
	pb180.1	UAS-EgOrco/UAS-EgOrco;OR67d-Gal4	hndb-6	10	1	0	0	0
	pb181.2	UAS-EgOrco/UAS-EgOrco;OR67d-Gal4	hndb-6	10	1	0	0	0

## Sheet: Figure 4e
Figure 4e
	sensillum	receptor	scent [-number indicates log concentration]	volume	puff_length_sec	spikes_before_per_sec	spikes_after_per_sec	delta_spike
	pb155.1	UAS-EdOR41/UAS-EgOrco;OR67d-Gal4	palmitic_acid-2dr	10	1	2	4	2
	pb156.1	UAS-EdOR41/UAS-EgOrco;OR67d-Gal4	palmitic_acid-2dr	10	1	2	0	-2
	pb157.1	UAS-EdOR41/UAS-EgOrco;OR67d-Gal4	palmitic_acid-2dr	10	1	0	4	4
	pb158.1	UAS-EdOR41/UAS-EgOrco;OR67d-Gal4	palmitic_acid-2dr	10	1	0	4	4
	pb159.1	UAS-EdOR41/UAS-EgOrco;OR67d-Gal4	palmitic_acid-2dr	10	1	0	0	0
	pb155.1	UAS-EdOR41/UAS-EgOrco;OR67d-Gal4	palmitic_acid-3dr	10	1	0	0	0
	pb156.1	UAS-EdOR41/UAS-EgOrco;OR67d-Gal4	palmitic_acid-3dr	10	1	0	0	0
	pb157.1	UAS-EdOR41/UAS-EgOrco;OR67d-Gal4	palmitic_acid-3dr	10	1	2	8	6
	pb158.1	UAS-EdOR41/UAS-EgOrco;OR67d-Gal4	palmitic_acid-3dr	10	1	0	4	4
	pb159.1	UAS-EdOR41/UAS-EgOrco;OR67d-Gal4	palmitic_acid-3dr	10	1	0	0	0
	pb155.1	UAS-EdOR41/UAS-EgOrco;OR67d-Gal4	palmitic_acid-4dr	10	1	0	4	4
	pb156.1	UAS-EdOR41/UAS-EgOrco;OR67d-Gal4	palmitic_acid-4dr	10	1	0	4	4
	pb157.1	UAS-EdOR41/UAS-EgOrco;OR67d-Gal4	palmitic_acid-4dr	10	1	0	2	2
	pb158.1	UAS-EdOR41/UAS-EgOrco;OR67d-Gal4	palmitic_acid-4dr	10	1	0	0	0
	pb159.1	UAS-EdOR41/UAS-EgOrco;OR67d-Gal4	palmitic_acid-4dr	10	1	0	0	0
	pb155.1	UAS-EdOR41/UAS-EgOrco;OR67d-Gal4	palmitic_acid-5dr	10	1	6	0	-6
	pb156.1	UAS-EdOR41/UAS-EgOrco;OR67d-Gal4	palmitic_acid-5dr	10	1	0	0	0
	pb157.1	UAS-EdOR41/UAS-EgOrco;OR67d-Gal4	palmitic_acid-5dr	10	1	0	0	0
	pb158.1	UAS-EdOR41/UAS-EgOrco;OR67d-Gal4	palmitic_acid-5dr	10	1	0	0	0
	pb159.1	UAS-EdOR41/UAS-EgOrco;OR67d-Gal4	palmitic_acid-5dr	10	1	0	2	2
	pb155.1	UAS-EdOR41/UAS-EgOrco;OR67d-Gal4	palmitic_acid-6dr	10	1	0	8	8
	pb156.1	UAS-EdOR41/UAS-EgOrco;OR67d-Gal4	palmitic_acid-6dr	10	1	0	0	0
	pb157.1	UAS-EdOR41/UAS-EgOrco;OR67d-Gal4	palmitic_acid-6dr	10	1	8	0	-8
	pb158.1	UAS-EdOR41/UAS-EgOrco;OR67d-Gal4	palmitic_acid-6dr	10	1	0	2	2
	pb159.1	UAS-EdOR41/UAS-EgOrco;OR67d-Gal4	palmitic_acid-6dr	10	1	2	2	0
	pb161.1	UAS-EdOR41/UAS-EgOrco;OR67d-Gal4	palmitic_acid-7dr	10	1	0	4	4
	pb162.1	UAS-EdOR41/UAS-EgOrco;OR67d-Gal4	palmitic_acid-7dr	10	1	0	4	4
	pb163.1	UAS-EdOR41/UAS-EgOrco;OR67d-Gal4	palmitic_acid-7dr	10	1	0	0	0
	pb165.1	UAS-EdOR41/UAS-EgOrco;OR67d-Gal4	palmitic_acid-7dr	10	1	0	0	0
	pb166.1	UAS-EdOR41/UAS-EgOrco;OR67d-Gal4	palmitic_acid-7dr	10	1	0	6	6
	pb167.1	UAS-EdOR41/UAS-EgOrco;OR67d-Gal4	palmitic_acid-7dr	10	1	0	0	0
	pb168.1	UAS-EdOR41/UAS-EgOrco;OR67d-Gal4	palmitic_acid-7dr	10	1	4	4	0
	pb177.1	UAS-EgOrco/UAS-EgOrco;OR67d-Gal4	palmitic_acid-2dr	10	1	0	0	0
	pb178.2	UAS-EgOrco/UAS-EgOrco;OR67d-Gal4	palmitic_acid-2dr	10	1	0	0	0
	pb179.1	UAS-EgOrco/UAS-EgOrco;OR67d-Gal4	palmitic_acid-2dr	10	1	0	2	2
	pb180.2	UAS-EgOrco/UAS-EgOrco;OR67d-Gal4	palmitic_acid-2dr	10	1	0	0	0
	pb181.1	UAS-EgOrco/UAS-EgOrco;OR67d-Gal4	palmitic_acid-2dr	10	1	0	0	0
	pb177.1	UAS-EgOrco/UAS-EgOrco;OR67d-Gal4	palmitic_acid-3dr	10	1	0	0	0
	pb178.2	UAS-EgOrco/UAS-EgOrco;OR67d-Gal4	palmitic_acid-3dr	10	1	0	0	0
	pb179.1	UAS-EgOrco/UAS-EgOrco;OR67d-Gal4	palmitic_acid-3dr	10	1	0	0	0
	pb180.2	UAS-EgOrco/UAS-EgOrco;OR67d-Gal4	palmitic_acid-3dr	10	1	0	0	0
	pb181.1	UAS-EgOrco/UAS-EgOrco;OR67d-Gal4	palmitic_acid-3dr	10	1	0	0	0
	pb177.1	UAS-EgOrco/UAS-EgOrco;OR67d-Gal4	palmitic_acid-4dr	10	1	0	0	0
	pb178.2	UAS-EgOrco/UAS-EgOrco;OR67d-Gal4	palmitic_acid-4dr	10	1	0	0	0
	pb179.1	UAS-EgOrco/UAS-EgOrco;OR67d-Gal4	palmitic_acid-4dr	10	1	0	0	0
	pb180.2	UAS-EgOrco/UAS-EgOrco;OR67d-Gal4	palmitic_acid-4dr	10	1	0	0	0
	pb181.1	UAS-EgOrco/UAS-EgOrco;OR67d-Gal4	palmitic_acid-4dr	10	1	0	0	0
	pb177.1	UAS-EgOrco/UAS-EgOrco;OR67d-Gal4	palmitic_acid-5dr	10	1	0	0	0
	pb178.2	UAS-EgOrco/UAS-EgOrco;OR67d-Gal4	palmitic_acid-5dr	10	1	0	0	0
	pb179.1	UAS-EgOrco/UAS-EgOrco;OR67d-Gal4	palmitic_acid-5dr	10	1	0	0	0
	pb180.2	UAS-EgOrco/UAS-EgOrco;OR67d-Gal4	palmitic_acid-5dr	10	1	0	0	0
	pb181.1	UAS-EgOrco/UAS-EgOrco;OR67d-Gal4	palmitic_acid-5dr	10	1	0	0	0
	pb177.1	UAS-EgOrco/UAS-EgOrco;OR67d-Gal4	palmitic_acid-6dr	10	1	0	0	0
	pb178.2	UAS-EgOrco/UAS-EgOrco;OR67d-Gal4	palmitic_acid-6dr	10	1	0	0	0
	pb179.1	UAS-EgOrco/UAS-EgOrco;OR67d-Gal4	palmitic_acid-6dr	10	1	0	0	0
	pb180.2	UAS-EgOrco/UAS-EgOrco;OR67d-Gal4	palmitic_acid-6dr	10	1	0	0	0
	pb181.1	UAS-EgOrco/UAS-EgOrco;OR67d-Gal4	palmitic_acid-6dr	10	1	0	0	0
	pb177.1	UAS-EgOrco/UAS-EgOrco;OR67d-Gal4	palmitic_acid-7dr	10	1	0	0	0
	pb178.2	UAS-EgOrco/UAS-EgOrco;OR67d-Gal4	palmitic_acid-7dr	10	1	0	0	0
	pb179.1	UAS-EgOrco/UAS-EgOrco;OR67d-Gal4	palmitic_acid-7dr	10	1	0	0	0
	pb180.2	UAS-EgOrco/UAS-EgOrco;OR67d-Gal4	palmitic_acid-7dr	10	1	0	0	0
	pb181.1	UAS-EgOrco/UAS-EgOrco;OR67d-Gal4	palmitic_acid-7dr	10	1	0	0	0
	pb140.1	UAS-EvOR41/UAS-EgOrco;OR67d-Gal4	palmitic_acid-2dr	10	1	12	94	82
	pb141.1	UAS-EvOR41/UAS-EgOrco;OR67d-Gal4	palmitic_acid-2dr	10	1	12	178	166
	pb142.1	UAS-EvOR41/UAS-EgOrco;OR67d-Gal4	palmitic_acid-2dr	10	1	14	210	196
	pb143.1	UAS-EvOR41/UAS-EgOrco;OR67d-Gal4	palmitic_acid-2dr	10	1	8	98	90
	pb144.1	UAS-EvOR41/UAS-EgOrco;OR67d-Gal4	palmitic_acid-2dr	10	1	18	174	156
	pb145.1	UAS-EvOR41/UAS-EgOrco;OR67d-Gal4	palmitic_acid-2dr	10	1	28	202	174
	pb146.1	UAS-EvOR41/UAS-EgOrco;OR67d-Gal4	palmitic_acid-2dr	10	1	26	212	186
	pb140.1	UAS-EvOR41/UAS-EgOrco;OR67d-Gal4	palmitic_acid-3dr	10	1	22	124	102
	pb141.1	UAS-EvOR41/UAS-EgOrco;OR67d-Gal4	palmitic_acid-3dr	10	1	14	112	98
	pb142.1	UAS-EvOR41/UAS-EgOrco;OR67d-Gal4	palmitic_acid-3dr	10	1	12	180	168
	pb143.1	UAS-EvOR41/UAS-EgOrco;OR67d-Gal4	palmitic_acid-3dr	10	1	18	92	74
	pb144.1	UAS-EvOR41/UAS-EgOrco;OR67d-Gal4	palmitic_acid-3dr	10	1	28	112	84
	pb145.1	UAS-EvOR41/UAS-EgOrco;OR67d-Gal4	palmitic_acid-3dr	10	1	30	158	128
	pb146.1	UAS-EvOR41/UAS-EgOrco;OR67d-Gal4	palmitic_acid-3dr	10	1	28	84	56
	pb140.1	UAS-EvOR41/UAS-EgOrco;OR67d-Gal4	palmitic_acid-4dr	10	1	14	26	12
	pb141.1	UAS-EvOR41/UAS-EgOrco;OR67d-Gal4	palmitic_acid-4dr	10	1	12	16	4
	pb142.1	UAS-EvOR41/UAS-EgOrco;OR67d-Gal4	palmitic_acid-4dr	10	1	22	20	-2
	pb143.1	UAS-EvOR41/UAS-EgOrco;OR67d-Gal4	palmitic_acid-4dr	10	1	18	22	4
	pb144.1	UAS-EvOR41/UAS-EgOrco;OR67d-Gal4	palmitic_acid-4dr	10	1	20	24	4
	pb145.1	UAS-EvOR41/UAS-EgOrco;OR67d-Gal4	palmitic_acid-4dr	10	1	26	32	6
	pb146.1	UAS-EvOR41/UAS-EgOrco;OR67d-Gal4	palmitic_acid-4dr	10	1	20	18	-2
	pb140.1	UAS-EvOR41/UAS-EgOrco;OR67d-Gal4	palmitic_acid-5dr	10	1	10	18	8
	pb141.1	UAS-EvOR41/UAS-EgOrco;OR67d-Gal4	palmitic_acid-5dr	10	1	10	20	10
	pb142.1	UAS-EvOR41/UAS-EgOrco;OR67d-Gal4	palmitic_acid-5dr	10	1	8	14	6
	pb143.1	UAS-EvOR41/UAS-EgOrco;OR67d-Gal4	palmitic_acid-5dr	10	1	14	26	12
	pb144.1	UAS-EvOR41/UAS-EgOrco;OR67d-Gal4	palmitic_acid-5dr	10	1	14	24	10
	pb145.1	UAS-EvOR41/UAS-EgOrco;OR67d-Gal4	palmitic_acid-5dr	10	1	18	22	4
	pb146.1	UAS-EvOR41/UAS-EgOrco;OR67d-Gal4	palmitic_acid-5dr	10	1	16	18	2
